# Supplementary material for: Genomic characterization between strains selected for death-feigning duration for avoiding attack of a beetle
Source: Sci Rep. 2021 Nov 8;11:21816. doi: 10.1038/s41598-021-00987-z (PMC8575940; doi:10.1038/s41598-021-00987-z)
Supplement: Supplementary file 1 — Supplementary Tables. [file 41598_2021_987_MOESM1_ESM.xlsx]

## Sheet: Table S1
Table S1 List of small variant features that were detected in long strain
Chromosome	Region	Type	Reference	Allele	Reference allele	Length	Zygosity	Count	Coverage	Frequency	Probability	Forward read count	Reverse read count	Forward read coverage	Reverse read coverage	Forward/reverse balance	Average quality	Read count	Read coverage	# unique start positions	# unique end positions	BaseQRankSum	Read position test probability	Read direction test probability	Hyper-allelic	Genotype	Homopolymer	Homopolymer length	QUAL	Coding region change	Amino acid change	Amino acid change in longest transcript	Coding region change in longest transcript	Other variants within codon	Non-synonymous	GCF_000002335.3_Tcas5.2_genomic_Gene	type (GCF_000002335.3_Tcas5.2_genomic_Gene)	source (GCF_000002335.3_Tcas5.2_genomic_Gene)	ID (GCF_000002335.3_Tcas5.2_genomic_Gene)	db_xref (GCF_000002335.3_Tcas5.2_genomic_Gene)	GeneID	GeneID (GCF_000002335.3_Tcas5.2_genomic_Gene)	end_range (GCF_000002335.3_Tcas5.2_genomic_Gene)	description (GCF_000002335.3_Tcas5.2_genomic_Gene)	gbkey (GCF_000002335.3_Tcas5.2_genomic_Gene)	gene (GCF_000002335.3_Tcas5.2_genomic_Gene)	gene_biotype (GCF_000002335.3_Tcas5.2_genomic_Gene)	partial (GCF_000002335.3_Tcas5.2_genomic_Gene)	start_range (GCF_000002335.3_Tcas5.2_genomic_Gene)
LGX	2649	SNV	A	C	No	1	Homozygous	23	23	100	1	20	9	20	9	0.310345	38.3913	29	29	13	18		1	1	no	C/C	No	1	88.35					No	-
LGX	2690	SNV	G	C	No	1	Homozygous	21	21	100	1	13	12	13	12	0.48	36.619	25	25	12	17		1	1	no	C/C	No	1	82.3333					No	-
LGX	5075	SNV	A	T	No	1	Homozygous	23	23	100	1	7	16	7	16	0.304348	37.7826	23	23	14	14		1	1	no	T/T	No	1	89.8948	XM_008192597.2:c.*2137T>A				No	-
LGX	5076^5077	Insertion	-	CTT	No	3	Homozygous	22	22	100	1	7	15	7	15	0.318182	38.4516	22	22	14	14		1	1	no	CTT/CTT	No	1	200	XM_008192597.2:c.*2135_*2135+1insAAG				No	-
LGX	8260	SNV	T	C	No	1	Homozygous	29	29	100	1	10	20	10	20	0.333333	39.5517	30	30	22	20		1	1	no	C/C	No	1	106.405	XM_008192597.2:c.380-477A>G; XM_015977843.1:c.-4620T>C; XM_015977877.1:c.-4620T>C; XM_015977921.1:c.-4620T>C			XM_008192597.2:c.380-477A>G	No	-	LOC656543	Gene	Gnomon	gene0		656543	GeneID:656543			Gene	LOC656543	protein_coding
LGX	8372	SNV	T	C	No	1	Homozygous	21	21	100	1	11	12	11	12	0.478261	38.9048	23	23	18	18		1	1	no	C/C	No	1	82.3351	XM_008192597.2:c.380-589A>G; XM_015977843.1:c.-4508T>C; XM_015977877.1:c.-4508T>C; XM_015977921.1:c.-4508T>C			XM_008192597.2:c.380-589A>G	No	-	LOC656543	Gene	Gnomon	gene0		656543	GeneID:656543			Gene	LOC656543	protein_coding
LGX	8460..8461	Deletion	AG	-	No	2	Homozygous	23	23	100	1	13	12	13	12	0.48	38.087	25	25	19	22		1	1	no	-/-	No	1	200	XM_008192597.2:c.380-678_380-677del; XM_015977843.1:c.-4420_-4419del; XM_015977877.1:c.-4420_-4419del; XM_015977921.1:c.-4420_-4419del			XM_008192597.2:c.380-678_380-677del	No	-	LOC656543	Gene	Gnomon	gene0		656543	GeneID:656543			Gene	LOC656543	protein_coding
LGX	10648	SNV	G	T	No	1	Homozygous	32	32	100	1	14	26	14	26	0.35	37.1562	40	40	17	18		1	1	no	T/T	No	1	113.967	XM_008192597.2:c.-239C>A; XM_015977843.1:c.-2232G>T; XM_015977877.1:c.-2232G>T; XM_015977921.1:c.-2232G>T				No	-
LGX	10730	SNV	G	T	No	1	Homozygous	20	20	100	1	13	9	13	9	0.409091	38.15	22	22	14	16		1	1	no	T/T	No	1	80.875	XM_008192597.2:c.-321C>A; XM_015977843.1:c.-2150G>T; XM_015977877.1:c.-2150G>T; XM_015977921.1:c.-2150G>T				No	-
LGX	13006	SNV	G	A	No	1	Homozygous	21	21	100	1	12	10	12	10	0.454545	39.3333	22	22	14	15		1	1	no	A/A	No	1	83.8749	XM_008192597.2:c.-2597C>T; XM_015977843.1:c.53-19G>A; XM_015977877.1:c.53-19G>A; XM_015977921.1:c.53-19G>A			XM_015977843.1:c.53-19G>A	No	-	LOC656627	Gene	Gnomon	gene1		656627	GeneID:656627			Gene	LOC656627	protein_coding
LGX	14422	SNV	A	G	No	1	Homozygous	24	24	100	1	15	9	15	9	0.375	38.0417	24	24	15	18		1	1	no	G/G	No	1	91.3491	XM_008192597.2:c.-4013T>C; XM_015977843.1:c.1007A>G; XM_015977877.1:c.932A>G; XM_015977921.1:c.791-375A>G	XP_015833329.1:p.Asp336Gly; XP_015833363.1:p.Asp311Gly	XP_015833329.1:p.Asp336Gly	XM_015977843.1:c.1007A>G	No	Yes	LOC656627	Gene	Gnomon	gene1		<a href="https://www.ncbi.nlm.nih.gov/entrez/query.fcgi?db=gene&cmd=Retrieve&dopt=full_report&list_uids=656627">656627</a>, <a href="https://www.ncbi.nlm.nih.gov/entrez/query.fcgi?db=gene&cmd=Retrieve&dopt=full_report&list_uids=656627">656627</a>, <a href="https://www.ncbi.nlm.nih.gov/entrez/query.fcgi?db=gene&cmd=Retrieve&dopt=full_report&list_uids=656627">656627</a>	GeneID:656627			Gene	LOC656627	protein_coding
LGX	15960	SNV	T	C	No	1	Homozygous	28	28	100	1	20	12	20	12	0.375	38.8214	32	32	16	20		1	1	no	C/C	No	1	103.399	XM_015977843.1:c.2064T>C; XM_015977877.1:c.1989T>C; XM_015977921.1:c.1569T>C; XM_015978920.1:c.*1225A>G			XM_015977843.1:c.2064T>C	No	No	LOC656627	Gene	Gnomon	gene1		<a href="https://www.ncbi.nlm.nih.gov/entrez/query.fcgi?db=gene&cmd=Retrieve&dopt=full_report&list_uids=656627">656627</a>, <a href="https://www.ncbi.nlm.nih.gov/entrez/query.fcgi?db=gene&cmd=Retrieve&dopt=full_report&list_uids=656627">656627</a>, <a href="https://www.ncbi.nlm.nih.gov/entrez/query.fcgi?db=gene&cmd=Retrieve&dopt=full_report&list_uids=656627">656627</a>, <a href="https://www.ncbi.n…	GeneID:656627			Gene	LOC656627	protein_coding
LGX	21149	SNV	T	C	No	1	Homozygous	30	30	100	1	10	20	10	20	0.333333	38.0333	30	30	20	21		1	1	no	C/C	No	1	109.414	XM_015978920.1:c.1605A>G; XM_963999.3:c.-4273T>C			XM_015978920.1:c.1605A>G	No	No	LOC657622	Gene	Gnomon	gene2		<a href="https://www.ncbi.nlm.nih.gov/entrez/query.fcgi?db=gene&cmd=Retrieve&dopt=full_report&list_uids=657622">657622</a>, <a href="https://www.ncbi.nlm.nih.gov/entrez/query.fcgi?db=gene&cmd=Retrieve&dopt=full_report&list_uids=657622">657622</a>	GeneID:657622			Gene	LOC657622	protein_coding
LGX	25393^25394	Insertion	-	T	No	1	Homozygous	26	26	100	1	15	15	15	15	0.5	37.5	30	30	15	15		1	1	no	T/T	No	1	98.9189	XM_015978920.1:c.-552dup; XM_963999.3:c.-24dup			XM_963999.3:c.-24dup	No	-	LOC657544	Gene	Gnomon	gene3		<a href="https://www.ncbi.nlm.nih.gov/entrez/query.fcgi?db=gene&cmd=Retrieve&dopt=full_report&list_uids=657544">657544</a>, <a href="https://www.ncbi.nlm.nih.gov/entrez/query.fcgi?db=gene&cmd=Retrieve&dopt=full_report&list_uids=657544">657544</a>	GeneID:657544			Gene	LOC657544	protein_coding
LGX	25447	SNV	G	T	No	1	Homozygous	21	21	100	1	14	10	14	10	0.416667	37.5714	24	24	14	15		1	1	no	T/T	No	1	83.8796	XM_015978920.1:c.-605C>A; XM_963999.3:c.26G>T	XP_969092.1:p.Ser9Ile	XP_969092.1:p.Ser9Ile	XM_963999.3:c.26G>T	No	Yes	LOC657544	Gene	Gnomon	gene3		<a href="https://www.ncbi.nlm.nih.gov/entrez/query.fcgi?db=gene&cmd=Retrieve&dopt=full_report&list_uids=657544">657544</a>, <a href="https://www.ncbi.nlm.nih.gov/entrez/query.fcgi?db=gene&cmd=Retrieve&dopt=full_report&list_uids=657544">657544</a>	GeneID:657544			Gene	LOC657544	protein_coding
LGX	25868	SNV	A	G	No	1	Homozygous	23	23	100	1	6	17	6	17	0.26087	37.1304	23	23	13	13		1	1	no	G/G	No	1	88.3527	XM_015978920.1:c.-1026T>C; XM_963999.3:c.447A>G			XM_963999.3:c.447A>G	No	No	LOC657544	Gene	Gnomon	gene3		<a href="https://www.ncbi.nlm.nih.gov/entrez/query.fcgi?db=gene&cmd=Retrieve&dopt=full_report&list_uids=657544">657544</a>, <a href="https://www.ncbi.nlm.nih.gov/entrez/query.fcgi?db=gene&cmd=Retrieve&dopt=full_report&list_uids=657544">657544</a>	GeneID:657544			Gene	LOC657544	protein_coding
LGX	27517	SNV	A	T	No	1	Homozygous	23	23	100	1	12	14	12	14	0.461538	38.1739	26	26	16	19		1	1	no	T/T	No	1	89.8948	XM_015978097.1:c.*981T>A; XM_015978920.1:c.-2675T>A; XM_963921.4:c.*981T>A; XM_963999.3:c.1659A>T			XM_963999.3:c.1659A>T	No	No	LOC657544	Gene	Gnomon	gene3		<a href="https://www.ncbi.nlm.nih.gov/entrez/query.fcgi?db=gene&cmd=Retrieve&dopt=full_report&list_uids=657544">657544</a>, <a href="https://www.ncbi.nlm.nih.gov/entrez/query.fcgi?db=gene&cmd=Retrieve&dopt=full_report&list_uids=657544">657544</a>	GeneID:657544			Gene	LOC657544	protein_coding
LGX	29197	SNV	A	G	No	1	Homozygous	30	30	100	1	14	20	14	20	0.411765	36.8333	34	34	14	18		1	1	no	G/G	No	1	109.419	XM_015978097.1:c.1786-3T>C; XM_015978920.1:c.-4355T>C; XM_963921.4:c.1876-3T>C; XM_963999.3:c.*1512A>G			XM_963921.4:c.1876-3T>C	No	-	LOC657463	Gene	Gnomon	gene4		657463	GeneID:657463			Gene	LOC657463	protein_coding
LGX	29822	SNV	A	G	No	1	Homozygous	26	26	100	1	15	17	15	17	0.46875	36.5769	32	32	15	21		1	1	no	G/G	No	1	97.3703	XM_015978097.1:c.1248T>C; XM_015978920.1:c.-4980T>C; XM_963921.4:c.1338T>C			XM_963921.4:c.1338T>C	No	No	LOC657463	Gene	Gnomon	gene4		<a href="https://www.ncbi.nlm.nih.gov/entrez/query.fcgi?db=gene&cmd=Retrieve&dopt=full_report&list_uids=657463">657463</a>, <a href="https://www.ncbi.nlm.nih.gov/entrez/query.fcgi?db=gene&cmd=Retrieve&dopt=full_report&list_uids=657463">657463</a>, <a href="https://www.ncbi.nlm.nih.gov/entrez/query.fcgi?db=gene&cmd=Retrieve&dopt=full_report&list_uids=657463">657463</a>	GeneID:657463			Gene	LOC657463	protein_coding
LGX	29933	SNV	A	G	No	1	Homozygous	21	21	100	1	12	11	12	11	0.478261	36.2381	23	23	15	15		1	1	no	G/G	No	1	82.3357	XM_015978097.1:c.1137T>C; XM_015978920.1:c.-5091T>C; XM_963921.4:c.1227T>C			XM_963921.4:c.1227T>C	No	No	LOC657463	Gene	Gnomon	gene4		<a href="https://www.ncbi.nlm.nih.gov/entrez/query.fcgi?db=gene&cmd=Retrieve&dopt=full_report&list_uids=657463">657463</a>, <a href="https://www.ncbi.nlm.nih.gov/entrez/query.fcgi?db=gene&cmd=Retrieve&dopt=full_report&list_uids=657463">657463</a>, <a href="https://www.ncbi.nlm.nih.gov/entrez/query.fcgi?db=gene&cmd=Retrieve&dopt=full_report&list_uids=657463">657463</a>	GeneID:657463			Gene	LOC657463	protein_coding
LGX	32313	SNV	C	T	No	1	Homozygous	22	22	100	1	12	10	12	10	0.454545	37.5909	22	22	12	17		1	1	no	T/T	No	1	86.8857	XM_008200435.2:c.*1141G>A; XM_015978097.1:c.-203G>A; XM_963921.4:c.-203G>A				No	-
LGX	32327	SNV	C	G	No	1	Homozygous	21	21	100	1	13	8	13	8	0.380952	37.1429	21	21	14	16		1	1	no	G/G	No	1	82.333	XM_008200435.2:c.*1127G>C; XM_015978097.1:c.-217G>C; XM_963921.4:c.-217G>C				No	-
LGX	35584	SNV	G	A	No	1	Homozygous	22	22	100	1	9	13	9	13	0.409091	39.2273	22	22	14	17		1	1	no	A/A	No	1	86.8857	XM_008200435.2:c.879C>T; XM_015978097.1:c.-3474C>T; XM_963921.4:c.-3474C>T			XM_008200435.2:c.879C>T	No	No	LOC657387	Gene	Gnomon	gene5		<a href="https://www.ncbi.nlm.nih.gov/entrez/query.fcgi?db=gene&cmd=Retrieve&dopt=full_report&list_uids=657387">657387</a>, <a href="https://www.ncbi.nlm.nih.gov/entrez/query.fcgi?db=gene&cmd=Retrieve&dopt=full_report&list_uids=657387">657387</a>	GeneID:657387			Gene	LOC657387	protein_coding
LGX	40814	SNV	G	T	No	1	Homozygous	25	25	100	1	11	17	11	17	0.392857	39.08	28	28	16	15		1	1	no	T/T	No	1	95.9063	XM_008200435.2:c.-2222C>A; XM_015977942.1:c.-4773G>T; XM_963777.3:c.-1777C>A				No	-
LGX	42561	Deletion	C	-	No	1	Homozygous	20	20	100	1	11	14	11	14	0.44	34.8	25	25	15	17		1	1	no	-/-	No	1	89.77	XM_008200435.2:c.-3969del; XM_015977942.1:c.-3024del; XM_963777.3:c.-3524del				No	-
LGX	48041	SNV	G	A	No	1	Homozygous	28	28	100	1	18	13	18	13	0.419355	37.7857	31	31	18	23		1	1	no	A/A	No	1	104.933	XM_008200366.2:c.3507C>T; XM_008200373.2:c.3465C>T; XM_008200380.2:c.3090C>T; XM_008200387.2:c.2991C>T; XM_008200393.2:c.2991C>T; XM_008200397.2:c.2991C>T; XM_008200408.2:c.3159C>T; XM_015977942.1:c.*1781G>A; XM_015980438.1:c.3093C>T			XM_008200366.2:c.3507C>T	No	No	LOC657074	Gene	Gnomon	gene8		<a href="https://www.ncbi.nlm.nih.gov/entrez/query.fcgi?db=gene&cmd=Retrieve&dopt=full_report&list_uids=657074">657074</a>, <a href="https://www.ncbi.nlm.nih.gov/entrez/query.fcgi?db=gene&cmd=Retrieve&dopt=full_report&list_uids=657074">657074</a>, <a href="https://www.ncbi.nlm.nih.gov/entrez/query.fcgi?db=gene&cmd=Retrieve&dopt=full_report&list_uids=657074">657074</a>, <a href="https://www.ncbi.n…	GeneID:657074			Gene	LOC657074	protein_coding
LGX	48548	SNV	A	G	No	1	Homozygous	30	30	100	1	27	10	27	10	0.27027	36.5667	37	37	18	21		1	1	no	G/G	No	1	109.418	XM_008200366.2:c.3051T>C; XM_008200373.2:c.3009T>C; XM_008200380.2:c.2634T>C; XM_008200387.2:c.2535T>C; XM_008200393.2:c.2535T>C; XM_008200397.2:c.2535T>C; XM_008200408.2:c.2703T>C; XM_015980438.1:c.2637T>C			XM_008200366.2:c.3051T>C	No	No	LOC657074	Gene	Gnomon	gene8		<a href="https://www.ncbi.nlm.nih.gov/entrez/query.fcgi?db=gene&cmd=Retrieve&dopt=full_report&list_uids=657074">657074</a>, <a href="https://www.ncbi.nlm.nih.gov/entrez/query.fcgi?db=gene&cmd=Retrieve&dopt=full_report&list_uids=657074">657074</a>, <a href="https://www.ncbi.nlm.nih.gov/entrez/query.fcgi?db=gene&cmd=Retrieve&dopt=full_report&list_uids=657074">657074</a>, <a href="https://www.ncbi.n…	GeneID:657074			Gene	LOC657074	protein_coding
LGX	48660	SNV	C	G	No	1	Homozygous	29	29	100	1	10	20	10	20	0.333333	38.069	30	30	20	23		1	1	no	G/G	No	1	106.408	XM_008200366.2:c.2974-35G>C; XM_008200373.2:c.2932-35G>C; XM_008200380.2:c.2557-35G>C; XM_008200387.2:c.2458-35G>C; XM_008200393.2:c.2458-35G>C; XM_008200397.2:c.2458-35G>C; XM_008200408.2:c.2626-35G>C; XM_015980438.1:c.2560-35G>C			XM_008200366.2:c.2974-35G>C	No	-	LOC657074	Gene	Gnomon	gene8		657074	GeneID:657074			Gene	LOC657074	protein_coding
LGX	49184	SNV	C	T	No	1	Homozygous	24	24	100	1	13	16	13	16	0.448276	36.7917	29	29	17	17		1	1	no	T/T	No	1	92.9063	XM_008200366.2:c.2973+141G>A; XM_008200373.2:c.2931+141G>A; XM_008200380.2:c.2556+141G>A; XM_008200387.2:c.2457+141G>A; XM_008200393.2:c.2457+141G>A; XM_008200397.2:c.2457+141G>A; XM_008200408.2:c.2625+141G>A; XM_015980438.1:c.2559+141G>A			XM_008200366.2:c.2973+141G>A	No	-	LOC657074	Gene	Gnomon	gene8		657074	GeneID:657074			Gene	LOC657074	protein_coding
LGX	55282	SNV	A	T	No	1	Homozygous	22	22	100	1	11	12	11	12	0.478261	37.4091	23	23	17	18		1	1	no	T/T	No	1	86.8914	XM_008200366.2:c.739+21T>A; XM_008200373.2:c.739+21T>A; XM_008200380.2:c.322+21T>A; XM_008200387.2:c.223+21T>A; XM_008200393.2:c.223+21T>A; XM_008200397.2:c.223+21T>A; XM_008200408.2:c.391+21T>A; XM_015980438.1:c.325+21T>A			XM_008200366.2:c.739+21T>A	No	-	LOC657074	Gene	Gnomon	gene8		657074	GeneID:657074			Gene	LOC657074	protein_coding
LGX	66285	SNV	T	C	No	1	Homozygous	25	25	100	1	14	14	14	14	0.5	38.16	28	28	18	18		1	1	no	C/C	No	1	94.3702	XM_001808084.3:c.-4003T>C; XM_008200338.2:c.-3958T>C; XM_008200366.2:c.434+2313A>G; XM_008200373.2:c.434+2313A>G; XM_008200380.2:c.-2956A>G; XM_008200387.2:c.-3371A>G; XM_008200393.2:c.-3318A>G; XM_008200397.2:c.-4363A>G; XM_008200408.2:c.-2956A>G; XM_015980438.1:c.-1170A>G			XM_008200366.2:c.434+2313A>G	No	-	LOC657074	Gene	Gnomon	gene8		657074	GeneID:657074			Gene	LOC657074	protein_coding
LGX	67258	SNV	G	A	No	1	Homozygous	20	20	100	1	16	8	16	8	0.333333	37	24	24	14	15		1	1	no	A/A	No	1	80.8743	XM_001808084.3:c.-3030G>A; XM_008200338.2:c.-2985G>A; XM_008200366.2:c.434+1340C>T; XM_008200373.2:c.434+1340C>T; XM_008200380.2:c.-3929C>T; XM_008200387.2:c.-4344C>T; XM_008200393.2:c.-4291C>T; XM_008200397.2:c.-5336C>T; XM_008200408.2:c.-3929C>T; XM_015980438.1:c.-2143C>T			XM_008200366.2:c.434+1340C>T	No	-	LOC657074	Gene	Gnomon	gene8		657074	GeneID:657074			Gene	LOC657074	protein_coding
LGX	67354	SNV	C	T	No	1	Homozygous	29	29	100	1	15	16	15	16	0.483871	39.1379	31	31	21	22		1	1	no	T/T	No	1	107.934	XM_001808084.3:c.-2934C>T; XM_008200338.2:c.-2889C>T; XM_008200366.2:c.434+1244G>A; XM_008200373.2:c.434+1244G>A; XM_008200380.2:c.-4025G>A; XM_008200387.2:c.-4440G>A; XM_008200393.2:c.-4387G>A; XM_008200397.2:c.-5432G>A; XM_008200408.2:c.-4025G>A; XM_015980438.1:c.-2239G>A			XM_008200366.2:c.434+1244G>A	No	-	LOC657074	Gene	Gnomon	gene8		657074	GeneID:657074			Gene	LOC657074	protein_coding
LGX	67363	SNV	A	G	No	1	Homozygous	23	23	100	1	10	15	10	15	0.4	39.6957	25	25	18	20		1	1	no	G/G	No	1	88.3509	XM_001808084.3:c.-2925A>G; XM_008200338.2:c.-2880A>G; XM_008200366.2:c.434+1235T>C; XM_008200373.2:c.434+1235T>C; XM_008200380.2:c.-4034T>C; XM_008200387.2:c.-4449T>C; XM_008200393.2:c.-4396T>C; XM_008200397.2:c.-5441T>C; XM_008200408.2:c.-4034T>C; XM_015980438.1:c.-2248T>C			XM_008200366.2:c.434+1235T>C	No	-	LOC657074	Gene	Gnomon	gene8		657074	GeneID:657074			Gene	LOC657074	protein_coding
LGX	67386	SNV	C	A	No	1	Homozygous	30	30	100	1	15	17	15	17	0.46875	38.6	32	32	24	25		1	1	no	A/A	No	1	110.946	XM_001808084.3:c.-2902C>A; XM_008200338.2:c.-2857C>A; XM_008200366.2:c.434+1212G>T; XM_008200373.2:c.434+1212G>T; XM_008200380.2:c.-4057G>T; XM_008200387.2:c.-4472G>T; XM_008200393.2:c.-4419G>T; XM_008200408.2:c.-4057G>T; XM_015980438.1:c.-2271G>T			XM_008200366.2:c.434+1212G>T	No	-	LOC657074	Gene	Gnomon	gene8		657074	GeneID:657074			Gene	LOC657074	protein_coding
LGX	67413	SNV	A	G	No	1	Homozygous	23	23	100	1	9	14	9	14	0.391304	39.1739	23	23	19	18		1	1	no	G/G	No	1	88.3509	XM_001808084.3:c.-2875A>G; XM_008200338.2:c.-2830A>G; XM_008200366.2:c.434+1185T>C; XM_008200373.2:c.434+1185T>C; XM_008200380.2:c.-4084T>C; XM_008200387.2:c.-4499T>C; XM_008200393.2:c.-4446T>C; XM_008200408.2:c.-4084T>C; XM_015980438.1:c.-2298T>C			XM_008200366.2:c.434+1185T>C	No	-	LOC657074	Gene	Gnomon	gene8		657074	GeneID:657074			Gene	LOC657074	protein_coding
LGX	71739	SNV	C	T	No	1	Homozygous	23	23	100	1	13	14	13	14	0.481481	37.8261	27	27	15	16		1	1	no	T/T	No	1	89.8941	XM_001808084.3:c.771C>T; XM_008200338.2:c.726C>T; XM_008200366.2:c.-2546G>A; XM_008200373.2:c.-2546G>A			XM_001808084.3:c.771C>T	No	No	LOC100142591	Gene	Gnomon	gene9		<a href="https://www.ncbi.nlm.nih.gov/entrez/query.fcgi?db=gene&cmd=Retrieve&dopt=full_report&list_uids=100142591">100142591</a>, <a href="https://www.ncbi.nlm.nih.gov/entrez/query.fcgi?db=gene&cmd=Retrieve&dopt=full_report&list_uids=100142591">100142591</a>, <a href="https://www.ncbi.nlm.nih.gov/entrez/query.fcgi?db=gene&cmd=Retrieve&dopt=full_report&list_uids=100142591">100142591</a>	GeneID:100142591			Gene	LOC100142591	protein_coding
LGX	72080	SNV	T	C	No	1	Homozygous	22	22	100	1	9	20	9	20	0.310345	35.9091	29	29	15	13		1	1	no	C/C	No	1	85.3319	XM_001808084.3:c.1062T>C; XM_008200338.2:c.1017T>C; XM_008200366.2:c.-2887A>G; XM_008200373.2:c.-2887A>G			XM_001808084.3:c.1062T>C	No	No	LOC100142591	Gene	Gnomon	gene9		<a href="https://www.ncbi.nlm.nih.gov/entrez/query.fcgi?db=gene&cmd=Retrieve&dopt=full_report&list_uids=100142591">100142591</a>, <a href="https://www.ncbi.nlm.nih.gov/entrez/query.fcgi?db=gene&cmd=Retrieve&dopt=full_report&list_uids=100142591">100142591</a>, <a href="https://www.ncbi.nlm.nih.gov/entrez/query.fcgi?db=gene&cmd=Retrieve&dopt=full_report&list_uids=100142591">100142591</a>	GeneID:100142591			Gene	LOC100142591	protein_coding
LGX	72143	SNV	C	G	No	1	Homozygous	26	26	100	1	10	18	10	18	0.357143	38.3077	28	28	13	17		1	1	no	G/G	No	1	97.3743	XM_001808084.3:c.1125C>G; XM_008200338.2:c.1080C>G; XM_008200366.2:c.-2950G>C; XM_008200373.2:c.-2950G>C			XM_001808084.3:c.1125C>G	No	No	LOC100142591	Gene	Gnomon	gene9		<a href="https://www.ncbi.nlm.nih.gov/entrez/query.fcgi?db=gene&cmd=Retrieve&dopt=full_report&list_uids=100142591">100142591</a>, <a href="https://www.ncbi.nlm.nih.gov/entrez/query.fcgi?db=gene&cmd=Retrieve&dopt=full_report&list_uids=100142591">100142591</a>, <a href="https://www.ncbi.nlm.nih.gov/entrez/query.fcgi?db=gene&cmd=Retrieve&dopt=full_report&list_uids=100142591">100142591</a>	GeneID:100142591			Gene	LOC100142591	protein_coding
LGX	73254	SNV	G	A	No	1	Homozygous	21	21	100	1	16	6	16	6	0.272727	37.4762	22	22	13	16		1	1	no	A/A	No	1	83.8838	XM_001808084.3:c.1785G>A; XM_008200338.2:c.1740G>A; XM_008200351.2:c.*2271C>T; XM_008200355.2:c.*2271C>T; XM_008200366.2:c.-4061C>T; XM_008200373.2:c.-4061C>T; XM_963404.4:c.*2271C>T			XM_001808084.3:c.1785G>A	No	No	LOC100142591	Gene	Gnomon	gene9		<a href="https://www.ncbi.nlm.nih.gov/entrez/query.fcgi?db=gene&cmd=Retrieve&dopt=full_report&list_uids=100142591">100142591</a>, <a href="https://www.ncbi.nlm.nih.gov/entrez/query.fcgi?db=gene&cmd=Retrieve&dopt=full_report&list_uids=100142591">100142591</a>, <a href="https://www.ncbi.nlm.nih.gov/entrez/query.fcgi?db=gene&cmd=Retrieve&dopt=full_report&list_uids=100142591">100142591</a>	GeneID:100142591			Gene	LOC100142591	protein_coding
LGX	79189	SNV	G	A	No	1	Homozygous	30	30	100	1	11	23	11	23	0.323529	37.6667	34	34	18	17		1	1	no	A/A	No	1	110.95	XM_008200351.2:c.1698C>T; XM_008200355.2:c.1689C>T; XM_015985419.1:c.-2373G>A; XM_963404.4:c.1740C>T			XM_963404.4:c.1740C>T	No	No	LOC656907	Gene	Gnomon	gene10	BEETLEBASE:TC004697	<a href="https://www.ncbi.nlm.nih.gov/entrez/query.fcgi?db=gene&cmd=Retrieve&dopt=full_report&list_uids=656907">656907</a>, <a href="https://www.ncbi.nlm.nih.gov/entrez/query.fcgi?db=gene&cmd=Retrieve&dopt=full_report&list_uids=656907">656907</a>, <a href="https://www.ncbi.nlm.nih.gov/entrez/query.fcgi?db=gene&cmd=Retrieve&dopt=full_report&list_uids=656907">656907</a>, <a href="https://www.ncbi.n…	GeneID:656907			Gene	LOC656907	protein_coding
LGX	79797	SNV	G	C	No	1	Homozygous	29	29	100	1	21	12	21	12	0.363636	39.2069	33	33	18	23		1	1	no	C/C	No	1	106.407	XM_008200351.2:c.1362-39C>G; XM_008200355.2:c.1311-39C>G; XM_015985419.1:c.-1765G>C; XM_963404.4:c.1362-39C>G			XM_963404.4:c.1362-39C>G	No	-	LOC656907	Gene	Gnomon	gene10	BEETLEBASE:TC004697	656907	GeneID:656907			Gene	LOC656907	protein_coding
LGX	81204	SNV	G	A	No	1	Homozygous	25	25	100	1	14	13	14	13	0.481481	37.88	27	27	15	12		1	1	no	A/A	No	1	95.9111	XM_008200318.2:c.-4819G>A; XM_008200323.2:c.-4819G>A; XM_008200327.2:c.-4819G>A; XM_008200351.2:c.1361+359C>T; XM_008200355.2:c.1310+359C>T; XM_015985351.1:c.-4819G>A; XM_015985419.1:c.-358G>A; XM_963404.4:c.1361+359C>T			XM_963404.4:c.1361+359C>T	No	-	LOC656907	Gene	Gnomon	gene10	BEETLEBASE:TC004697	656907	GeneID:656907			Gene	LOC656907	protein_coding
LGX	81214	SNV	G	A	No	1	Homozygous	23	23	100	1	13	12	13	12	0.48	37.6522	25	25	13	12		1	1	no	A/A	No	1	89.8971	XM_008200318.2:c.-4809G>A; XM_008200323.2:c.-4809G>A; XM_008200327.2:c.-4809G>A; XM_008200351.2:c.1361+349C>T; XM_008200355.2:c.1310+349C>T; XM_015985351.1:c.-4809G>A; XM_015985419.1:c.-348G>A; XM_963404.4:c.1361+349C>T			XM_963404.4:c.1361+349C>T	No	-	LOC656907	Gene	Gnomon	gene10	BEETLEBASE:TC004697	656907	GeneID:656907			Gene	LOC656907	protein_coding
LGX	81251^81252	Insertion	-	AT	No	2	Homozygous	23	25	92	1	13	12	14	13	0.48	38.0495	25	27	14	11		0.989398	1	no	AT/AT	No	1	200	XM_008200318.2:c.-4771-1_-4771insAT; XM_008200323.2:c.-4771-1_-4771insAT; XM_008200327.2:c.-4771-1_-4771insAT; XM_008200351.2:c.1361+311_1361+312insAT; XM_008200355.2:c.1310+311_1310+312insAT; XM_015985351.1:c.-4771-1_-4771insAT; XM_015985419.1:c.-311_-310insAT; XM_963404.4:c.1361+311_1361+312insAT			XM_963404.4:c.1361+311_1361+312insAT	No	-	LOC656907, LOC656654	Gene, Gene	Gnomon, Gnomon	gene10, gene11	BEETLEBASE:TC004697, BEETLEBASE:TC004670	<a href="https://www.ncbi.nlm.nih.gov/entrez/query.fcgi?db=gene&cmd=Retrieve&dopt=full_report&list_uids=656907">656907</a>, <a href="https://www.ncbi.nlm.nih.gov/entrez/query.fcgi?db=gene&cmd=Retrieve&dopt=full_report&list_uids=656654">656654</a>, <a href="https://www.ncbi.nlm.nih.gov/entrez/query.fcgi?db=gene&cmd=Retrieve&dopt=full_report&list_uids=656654">656654</a>	GeneID:656907, GeneID:656654			Gene, Gene	LOC656907, LOC656654	protein_coding, protein_coding
LGX	81535	SNV	A	G	No	1	Homozygous	27	27	100	1	9	19	9	19	0.321429	37.5926	28	28	14	18		1	1	no	G/G	No	1	100.388	XM_008200318.2:c.-4488A>G; XM_008200323.2:c.-4488A>G; XM_008200327.2:c.-4488A>G; XM_008200351.2:c.1361+28T>C; XM_008200355.2:c.1310+28T>C; XM_015985351.1:c.-4488A>G; XM_015985419.1:c.-27A>G; XM_963404.4:c.1361+28T>C			XM_963404.4:c.1361+28T>C	No	-	LOC656907, LOC656654	Gene, Gene	Gnomon, Gnomon	gene10, gene11	BEETLEBASE:TC004697, BEETLEBASE:TC004670	<a href="https://www.ncbi.nlm.nih.gov/entrez/query.fcgi?db=gene&cmd=Retrieve&dopt=full_report&list_uids=656907">656907</a>, <a href="https://www.ncbi.nlm.nih.gov/entrez/query.fcgi?db=gene&cmd=Retrieve&dopt=full_report&list_uids=656654">656654</a>, <a href="https://www.ncbi.nlm.nih.gov/entrez/query.fcgi?db=gene&cmd=Retrieve&dopt=full_report&list_uids=656654">656654</a>	GeneID:656907, GeneID:656654			Gene, Gene	LOC656907, LOC656654	protein_coding, protein_coding
LGX	82176	SNV	G	A	No	1	Homozygous	25	25	100	1	4	22	4	22	0.153846	36.6	26	26	18	19		1	1	no	A/A	No	1	95.9154	XM_008200318.2:c.-3847G>A; XM_008200323.2:c.-3847G>A; XM_008200327.2:c.-3847G>A; XM_008200351.2:c.798C>T; XM_008200355.2:c.798C>T; XM_015985351.1:c.-3847G>A; XM_015985419.1:c.-22+636G>A; XM_963404.4:c.798C>T			XM_963404.4:c.798C>T	No	No	LOC656907, LOC656654	Gene, Gene	Gnomon, Gnomon	gene10, gene11	BEETLEBASE:TC004697, BEETLEBASE:TC004670	<a href="https://www.ncbi.nlm.nih.gov/entrez/query.fcgi?db=gene&cmd=Retrieve&dopt=full_report&list_uids=656907">656907</a>, <a href="https://www.ncbi.nlm.nih.gov/entrez/query.fcgi?db=gene&cmd=Retrieve&dopt=full_report&list_uids=656654">656654</a>, <a href="https://www.ncbi.nlm.nih.gov/entrez/query.fcgi?db=gene&cmd=Retrieve&dopt=full_report&list_uids=656907">656907</a>, <a href="https://www.ncbi.n…	GeneID:656907, GeneID:656654			Gene, Gene	LOC656907, LOC656654	protein_coding, protein_coding
LGX	82179	SNV	G	A	No	1	Homozygous	27	27	100	1	4	24	4	24	0.142857	36.963	28	28	18	19		1	1	no	A/A	No	1	101.933	XM_008200318.2:c.-3844G>A; XM_008200323.2:c.-3844G>A; XM_008200327.2:c.-3844G>A; XM_008200351.2:c.795C>T; XM_008200355.2:c.795C>T; XM_015985351.1:c.-3844G>A; XM_015985419.1:c.-22+639G>A; XM_963404.4:c.795C>T			XM_963404.4:c.795C>T	No	No	LOC656907, LOC656654	Gene, Gene	Gnomon, Gnomon	gene10, gene11	BEETLEBASE:TC004697, BEETLEBASE:TC004670	<a href="https://www.ncbi.nlm.nih.gov/entrez/query.fcgi?db=gene&cmd=Retrieve&dopt=full_report&list_uids=656907">656907</a>, <a href="https://www.ncbi.nlm.nih.gov/entrez/query.fcgi?db=gene&cmd=Retrieve&dopt=full_report&list_uids=656654">656654</a>, <a href="https://www.ncbi.nlm.nih.gov/entrez/query.fcgi?db=gene&cmd=Retrieve&dopt=full_report&list_uids=656907">656907</a>, <a href="https://www.ncbi.n…	GeneID:656907, GeneID:656654			Gene, Gene	LOC656907, LOC656654	protein_coding, protein_coding
LGX	82341	SNV	G	A	No	1	Homozygous	30	30	100	1	27	3	27	3	0.1	36.9333	30	30	13	18		1	1	no	A/A	No	1	110.963	XM_008200318.2:c.-3682G>A; XM_008200323.2:c.-3682G>A; XM_008200327.2:c.-3682G>A; XM_008200351.2:c.633C>T; XM_008200355.2:c.633C>T; XM_015985351.1:c.-3682G>A; XM_015985419.1:c.-22+801G>A; XM_963404.4:c.633C>T			XM_963404.4:c.633C>T	No	No	LOC656907, LOC656654	Gene, Gene	Gnomon, Gnomon	gene10, gene11	BEETLEBASE:TC004697, BEETLEBASE:TC004670	<a href="https://www.ncbi.nlm.nih.gov/entrez/query.fcgi?db=gene&cmd=Retrieve&dopt=full_report&list_uids=656907">656907</a>, <a href="https://www.ncbi.nlm.nih.gov/entrez/query.fcgi?db=gene&cmd=Retrieve&dopt=full_report&list_uids=656654">656654</a>, <a href="https://www.ncbi.nlm.nih.gov/entrez/query.fcgi?db=gene&cmd=Retrieve&dopt=full_report&list_uids=656907">656907</a>, <a href="https://www.ncbi.n…	GeneID:656907, GeneID:656654			Gene, Gene	LOC656907, LOC656654	protein_coding, protein_coding
LGX	82968	SNV	T	A	No	1	Homozygous	21	21	100	1	14	7	14	7	0.333333	37.9524	21	21	15	15		1	1	no	A/A	No	1	83.8806	XM_008200318.2:c.-3055T>A; XM_008200323.2:c.-3055T>A; XM_008200327.2:c.-3055T>A; XM_008200351.2:c.253-247A>T; XM_008200355.2:c.253-247A>T; XM_015985351.1:c.-3055T>A; XM_015985419.1:c.-22+1428T>A; XM_963404.4:c.253-247A>T			XM_963404.4:c.253-247A>T	No	-	LOC656907, LOC656654	Gene, Gene	Gnomon, Gnomon	gene10, gene11	BEETLEBASE:TC004697, BEETLEBASE:TC004670	<a href="https://www.ncbi.nlm.nih.gov/entrez/query.fcgi?db=gene&cmd=Retrieve&dopt=full_report&list_uids=656907">656907</a>, <a href="https://www.ncbi.nlm.nih.gov/entrez/query.fcgi?db=gene&cmd=Retrieve&dopt=full_report&list_uids=656654">656654</a>	GeneID:656907, GeneID:656654			Gene, Gene	LOC656907, LOC656654	protein_coding, protein_coding
LGX	83153	SNV	T	C	No	1	Homozygous	27	27	100	1	19	8	19	8	0.296296	38.4444	27	27	20	22		1	1	no	C/C	No	1	100.388	XM_008200318.2:c.-2870T>C; XM_008200323.2:c.-2870T>C; XM_008200327.2:c.-2870T>C; XM_008200351.2:c.252+97A>G; XM_008200355.2:c.252+97A>G; XM_015985351.1:c.-2870T>C; XM_015985419.1:c.-22+1613T>C; XM_963404.4:c.252+97A>G			XM_963404.4:c.252+97A>G	No	-	LOC656907, LOC656654	Gene, Gene	Gnomon, Gnomon	gene10, gene11	BEETLEBASE:TC004697, BEETLEBASE:TC004670	<a href="https://www.ncbi.nlm.nih.gov/entrez/query.fcgi?db=gene&cmd=Retrieve&dopt=full_report&list_uids=656907">656907</a>, <a href="https://www.ncbi.nlm.nih.gov/entrez/query.fcgi?db=gene&cmd=Retrieve&dopt=full_report&list_uids=656654">656654</a>	GeneID:656907, GeneID:656654			Gene, Gene	LOC656907, LOC656654	protein_coding, protein_coding
LGX	84022	SNV	C	G	No	1	Homozygous	26	26	100	1	11	16	11	16	0.407407	37.8077	27	27	17	17		1	1	no	G/G	No	1	97.376	XM_008200318.2:c.-2001C>G; XM_008200323.2:c.-2001C>G; XM_008200327.2:c.-2001C>G; XM_008200351.2:c.-460G>C; XM_008200355.2:c.-460G>C; XM_015985351.1:c.-2001C>G; XM_015985419.1:c.-22+2482C>G; XM_015985455.1:c.-5167C>G; XM_963164.3:c.-5174C>G; XM_963404.4:c.-460G>C			XM_963404.4:c.-460G>C	No	-	LOC656907, LOC656654	Gene, Gene	Gnomon, Gnomon	gene10, gene11	BEETLEBASE:TC004697, BEETLEBASE:TC004670	<a href="https://www.ncbi.nlm.nih.gov/entrez/query.fcgi?db=gene&cmd=Retrieve&dopt=full_report&list_uids=656907">656907</a>, <a href="https://www.ncbi.nlm.nih.gov/entrez/query.fcgi?db=gene&cmd=Retrieve&dopt=full_report&list_uids=656654">656654</a>, <a href="https://www.ncbi.nlm.nih.gov/entrez/query.fcgi?db=gene&cmd=Retrieve&dopt=full_report&list_uids=656907">656907</a>, <a href="https://www.ncbi.n…	GeneID:656907, GeneID:656654			Gene, Gene	LOC656907, LOC656654	protein_coding, protein_coding
LGX	84464	SNV	G	A	No	1	Homozygous	23	23	100	1	11	16	11	16	0.407407	37.4783	27	27	18	18		1	1	no	A/A	No	1	89.8904	XM_008200318.2:c.-1559G>A; XM_008200323.2:c.-1559G>A; XM_008200327.2:c.-1559G>A; XM_008200351.2:c.-902C>T; XM_008200355.2:c.-902C>T; XM_015985351.1:c.-1559G>A; XM_015985419.1:c.-22+2924G>A; XM_015985455.1:c.-4725G>A; XM_963164.3:c.-4732G>A; XM_963404.4:c.-902C>T			XM_963404.4:c.-902C>T	No	-	LOC656907, LOC656654	Gene, Gene	Gnomon, Gnomon	gene10, gene11	BEETLEBASE:TC004697, BEETLEBASE:TC004670	<a href="https://www.ncbi.nlm.nih.gov/entrez/query.fcgi?db=gene&cmd=Retrieve&dopt=full_report&list_uids=656907">656907</a>, <a href="https://www.ncbi.nlm.nih.gov/entrez/query.fcgi?db=gene&cmd=Retrieve&dopt=full_report&list_uids=656654">656654</a>, <a href="https://www.ncbi.nlm.nih.gov/entrez/query.fcgi?db=gene&cmd=Retrieve&dopt=full_report&list_uids=656907">656907</a>, <a href="https://www.ncbi.n…	GeneID:656907, GeneID:656654			Gene, Gene	LOC656907, LOC656654	protein_coding, protein_coding
LGX	88053	SNV	G	A	No	1	Homozygous	21	21	100	1	12	12	12	12	0.5	39.7619	24	24	15	14		1	1	no	A/A	No	1	83.8737	XM_008200318.2:c.*260G>A; XM_008200323.2:c.*260G>A; XM_008200327.2:c.*260G>A; XM_008200351.2:c.-4491C>T; XM_008200355.2:c.-4491C>T; XM_015985351.1:c.*774G>A; XM_015985419.1:c.-21-1168G>A; XM_015985455.1:c.-1136G>A; XM_963164.3:c.-1143G>A; XM_963404.4:c.-4491C>T			XM_008200318.2:c.*260G>A	No	-	LOC656654, LOC103314378	Gene, Gene	Gnomon, Gnomon	gene11, gene12	BEETLEBASE:TC004670	<a href="https://www.ncbi.nlm.nih.gov/entrez/query.fcgi?db=gene&cmd=Retrieve&dopt=full_report&list_uids=656654">656654</a>, <a href="https://www.ncbi.nlm.nih.gov/entrez/query.fcgi?db=gene&cmd=Retrieve&dopt=full_report&list_uids=103314378">103314378</a>, <a href="https://www.ncbi.nlm.nih.gov/entrez/query.fcgi?db=gene&cmd=Retrieve&dopt=full_report&list_uids=103314378">103314378</a>, <a href="https:…	GeneID:656654, GeneID:103314378			Gene, Gene	LOC656654, LOC103314378	protein_coding, protein_coding
LGX	88089	SNV	T	C	No	1	Homozygous	22	22	100	1	12	14	12	14	0.461538	38.8636	26	26	16	15		1	1	no	C/C	No	1	85.3439	XM_008200318.2:c.*296T>C; XM_008200323.2:c.*296T>C; XM_008200327.2:c.*296T>C; XM_008200351.2:c.-4527A>G; XM_008200355.2:c.-4527A>G; XM_015985351.1:c.*810T>C; XM_015985419.1:c.-21-1132T>C; XM_015985455.1:c.-1100T>C; XM_963164.3:c.-1107T>C; XM_963404.4:c.-4527A>G			XM_008200318.2:c.*296T>C	No	-	LOC656654, LOC103314378	Gene, Gene	Gnomon, Gnomon	gene11, gene12	BEETLEBASE:TC004670	<a href="https://www.ncbi.nlm.nih.gov/entrez/query.fcgi?db=gene&cmd=Retrieve&dopt=full_report&list_uids=656654">656654</a>, <a href="https://www.ncbi.nlm.nih.gov/entrez/query.fcgi?db=gene&cmd=Retrieve&dopt=full_report&list_uids=103314378">103314378</a>, <a href="https://www.ncbi.nlm.nih.gov/entrez/query.fcgi?db=gene&cmd=Retrieve&dopt=full_report&list_uids=103314378">103314378</a>, <a href="https:…	GeneID:656654, GeneID:103314378			Gene, Gene	LOC656654, LOC103314378	protein_coding, protein_coding
LGX	88381	SNV	T	C	No	1	Homozygous	22	22	100	1	14	10	14	10	0.416667	37.9545	24	24	16	19		1	1	no	C/C	No	1	85.3414	XM_008200318.2:c.*588T>C; XM_008200323.2:c.*588T>C; XM_008200327.2:c.*588T>C; XM_008200351.2:c.-4819A>G; XM_008200355.2:c.-4819A>G; XM_015981921.1:c.*2340A>G; XM_015982242.1:c.*2340A>G; XM_015982496.1:c.*2340A>G; XM_015982725.1:c.*2340A>G; XM_015985351.1:c.*1102T>C; XM_015985419.1:c.-21-840T>C; XM_015985455.1:c.-808T>C; XM_963164.3:c.-815T>C; XM_963404.4:c.-4819A>G			XM_015985419.1:c.-21-840T>C	No	-	LOC656654	Gene	Gnomon	gene11	BEETLEBASE:TC004670	656654	GeneID:656654			Gene	LOC656654	protein_coding
LGX	88659	SNV	G	A	No	1	Homozygous	22	22	100	1	9	13	9	13	0.409091	38.3636	22	22	16	16		1	1	no	A/A	No	1	86.8903	XM_008200318.2:c.*866G>A; XM_008200323.2:c.*866G>A; XM_008200327.2:c.*866G>A; XM_008200351.2:c.-5097C>T; XM_008200355.2:c.-5097C>T; XM_015981921.1:c.*2062C>T; XM_015982242.1:c.*2062C>T; XM_015982496.1:c.*2062C>T; XM_015982725.1:c.*2062C>T; XM_015985351.1:c.*1380G>A; XM_015985419.1:c.-21-562G>A; XM_015985455.1:c.-530G>A; XM_963164.3:c.-537G>A; XM_963404.4:c.-5097C>T			XM_015985419.1:c.-21-562G>A	No	-	LOC656654	Gene	Gnomon	gene11	BEETLEBASE:TC004670	656654	GeneID:656654			Gene	LOC656654	protein_coding
LGX	94996	SNV	A	G	No	1	Homozygous	29	29	100	1	19	13	19	13	0.40625	38.5862	32	32	18	23		1	1	no	G/G	No	1	106.405	XM_015981921.1:c.915T>C; XM_015982242.1:c.915T>C; XM_015982496.1:c.915T>C; XM_015982725.1:c.915T>C; XM_015982969.1:c.915T>C; XM_015985025.1:c.*2300T>C; XM_015985052.1:c.*2300T>C; XM_015985086.1:c.*2300T>C			XM_015982242.1:c.915T>C	No	No	LOC656568	Gene	Gnomon	gene13		<a href="https://www.ncbi.nlm.nih.gov/entrez/query.fcgi?db=gene&cmd=Retrieve&dopt=full_report&list_uids=656568">656568</a>, <a href="https://www.ncbi.nlm.nih.gov/entrez/query.fcgi?db=gene&cmd=Retrieve&dopt=full_report&list_uids=656568">656568</a>, <a href="https://www.ncbi.nlm.nih.gov/entrez/query.fcgi?db=gene&cmd=Retrieve&dopt=full_report&list_uids=656568">656568</a>, <a href="https://www.ncbi.n…	GeneID:656568			Gene	LOC656568	protein_coding
LGX	95371	SNV	C	T	No	1	Homozygous	25	25	100	1	15	12	15	12	0.444444	37.36	27	27	16	18		1	1	no	T/T	No	1	95.9075	XM_015981921.1:c.540G>A; XM_015982242.1:c.540G>A; XM_015982496.1:c.540G>A; XM_015982725.1:c.540G>A; XM_015982969.1:c.540G>A; XM_015985025.1:c.*1925G>A; XM_015985052.1:c.*1925G>A; XM_015985086.1:c.*1925G>A			XM_015982242.1:c.540G>A	No	No	LOC656568	Gene	Gnomon	gene13		<a href="https://www.ncbi.nlm.nih.gov/entrez/query.fcgi?db=gene&cmd=Retrieve&dopt=full_report&list_uids=656568">656568</a>, <a href="https://www.ncbi.nlm.nih.gov/entrez/query.fcgi?db=gene&cmd=Retrieve&dopt=full_report&list_uids=656568">656568</a>, <a href="https://www.ncbi.nlm.nih.gov/entrez/query.fcgi?db=gene&cmd=Retrieve&dopt=full_report&list_uids=656568">656568</a>, <a href="https://www.ncbi.n…	GeneID:656568			Gene	LOC656568	protein_coding
LGX	95389	SNV	C	G	No	1	Homozygous	22	22	100	1	16	9	16	9	0.36	37.5455	25	25	15	17		1	1	no	G/G	No	1	85.3391	XM_015981921.1:c.522G>C; XM_015982242.1:c.522G>C; XM_015982496.1:c.522G>C; XM_015982725.1:c.522G>C; XM_015982969.1:c.522G>C; XM_015985025.1:c.*1907G>C; XM_015985052.1:c.*1907G>C; XM_015985086.1:c.*1907G>C			XM_015982242.1:c.522G>C	No	No	LOC656568	Gene	Gnomon	gene13		<a href="https://www.ncbi.nlm.nih.gov/entrez/query.fcgi?db=gene&cmd=Retrieve&dopt=full_report&list_uids=656568">656568</a>, <a href="https://www.ncbi.nlm.nih.gov/entrez/query.fcgi?db=gene&cmd=Retrieve&dopt=full_report&list_uids=656568">656568</a>, <a href="https://www.ncbi.nlm.nih.gov/entrez/query.fcgi?db=gene&cmd=Retrieve&dopt=full_report&list_uids=656568">656568</a>, <a href="https://www.ncbi.n…	GeneID:656568			Gene	LOC656568	protein_coding
LGX	95971	SNV	G	A	No	1	Homozygous	20	20	100	1	14	9	14	9	0.391304	37.9	23	23	12	14		1	1	no	A/A	No	1	80.8717	XM_015981921.1:c.134-101C>T; XM_015982242.1:c.134-101C>T; XM_015982496.1:c.134-101C>T; XM_015982725.1:c.134-101C>T; XM_015982969.1:c.134-101C>T; XM_015985025.1:c.*1325C>T; XM_015985052.1:c.*1325C>T; XM_015985086.1:c.*1325C>T			XM_015982242.1:c.134-101C>T	No	-	LOC656568	Gene	Gnomon	gene13		656568	GeneID:656568			Gene	LOC656568	protein_coding
LGX	97278	SNV	C	T	No	1	Homozygous	25	25	100	1	19	9	19	9	0.321429	39.4	28	28	16	16		1	1	no	T/T	No	1	95.9079	XM_015981921.1:c.134-1408G>A; XM_015982242.1:c.134-1408G>A; XM_015982496.1:c.134-1408G>A; XM_015982725.1:c.134-1408G>A; XM_015982969.1:c.134-1408G>A; XM_015985025.1:c.*18G>A; XM_015985052.1:c.*18G>A; XM_015985086.1:c.*18G>A			XM_015982242.1:c.134-1408G>A	No	-	LOC656568, LOC107399218	Gene, Gene	Gnomon, Gnomon	gene13, gene14		<a href="https://www.ncbi.nlm.nih.gov/entrez/query.fcgi?db=gene&cmd=Retrieve&dopt=full_report&list_uids=656568">656568</a>, <a href="https://www.ncbi.nlm.nih.gov/entrez/query.fcgi?db=gene&cmd=Retrieve&dopt=full_report&list_uids=107399218">107399218</a>, <a href="https://www.ncbi.nlm.nih.gov/entrez/query.fcgi?db=gene&cmd=Retrieve&dopt=full_report&list_uids=107399218">107399218</a>, <a href="https:…	GeneID:656568, GeneID:107399218			Gene, Gene	LOC656568, LOC107399218	protein_coding, protein_coding
LGX	98409	SNV	G	A	No	1	Homozygous	22	22	100	1	14	11	14	11	0.44	35.6818	25	25	13	16		1	1	no	A/A	No	1	86.8959	XM_015981921.1:c.134-2539C>T; XM_015982242.1:c.134-2539C>T; XM_015982496.1:c.134-2539C>T; XM_015982725.1:c.134-2539C>T; XM_015982969.1:c.134-2539C>T; XM_015985025.1:c.438C>T; XM_015985052.1:c.438C>T; XM_015985086.1:c.435C>T			XM_015982242.1:c.134-2539C>T	No	No	LOC656568, LOC107399218	Gene, Gene	Gnomon, Gnomon	gene13, gene14		<a href="https://www.ncbi.nlm.nih.gov/entrez/query.fcgi?db=gene&cmd=Retrieve&dopt=full_report&list_uids=656568">656568</a>, <a href="https://www.ncbi.nlm.nih.gov/entrez/query.fcgi?db=gene&cmd=Retrieve&dopt=full_report&list_uids=107399218">107399218</a>, <a href="https://www.ncbi.nlm.nih.gov/entrez/query.fcgi?db=gene&cmd=Retrieve&dopt=full_report&list_uids=107399218">107399218</a>, <a href="https:…	GeneID:656568, GeneID:107399218			Gene, Gene	LOC656568, LOC107399218	protein_coding, protein_coding
LGX	98432	SNV	G	A	No	1	Homozygous	24	24	100	1	15	11	15	11	0.423077	36.0417	26	26	14	18		1	1	no	A/A	No	1	92.9073	XM_015981921.1:c.134-2562C>T; XM_015982242.1:c.134-2562C>T; XM_015982496.1:c.134-2562C>T; XM_015982725.1:c.134-2562C>T; XM_015982969.1:c.134-2562C>T; XM_015985025.1:c.415C>T; XM_015985052.1:c.415C>T; XM_015985086.1:c.412C>T	XP_015840538.1:p.Pro139Ser; XP_015840572.1:p.Pro138Ser; XP_015840511.1:p.Pro139Ser		XM_015982242.1:c.134-2562C>T	No	Yes	LOC656568, LOC107399218	Gene, Gene	Gnomon, Gnomon	gene13, gene14		<a href="https://www.ncbi.nlm.nih.gov/entrez/query.fcgi?db=gene&cmd=Retrieve&dopt=full_report&list_uids=656568">656568</a>, <a href="https://www.ncbi.nlm.nih.gov/entrez/query.fcgi?db=gene&cmd=Retrieve&dopt=full_report&list_uids=107399218">107399218</a>, <a href="https://www.ncbi.nlm.nih.gov/entrez/query.fcgi?db=gene&cmd=Retrieve&dopt=full_report&list_uids=107399218">107399218</a>, <a href="https:…	GeneID:656568, GeneID:107399218			Gene, Gene	LOC656568, LOC107399218	protein_coding, protein_coding
LGX	100007	SNV	A	G	No	1	Homozygous	35	35	100	1	19	19	19	19	0.5	39.8286	38	38	18	20		1	1	no	G/G	No	1	124.461	XM_015981921.1:c.134-4137T>C; XM_015982242.1:c.134-4137T>C; XM_015982496.1:c.134-4137T>C; XM_015982725.1:c.134-4137T>C; XM_015982969.1:c.134-4137T>C; XM_015985025.1:c.1-1090T>C; XM_015985052.1:c.-17-1073T>C; XM_015985086.1:c.1-1090T>C			XM_015982242.1:c.134-4137T>C	No	-	LOC656568, LOC107399218	Gene, Gene	Gnomon, Gnomon	gene13, gene14		<a href="https://www.ncbi.nlm.nih.gov/entrez/query.fcgi?db=gene&cmd=Retrieve&dopt=full_report&list_uids=656568">656568</a>, <a href="https://www.ncbi.nlm.nih.gov/entrez/query.fcgi?db=gene&cmd=Retrieve&dopt=full_report&list_uids=107399218">107399218</a>	GeneID:656568, GeneID:107399218			Gene, Gene	LOC656568, LOC107399218	protein_coding, protein_coding
LGX	101841	SNV	C	G	No	1	Homozygous	23	23	100	1	15	10	15	10	0.4	37.6087	25	25	15	18		1	1	no	G/G	No	1	88.3539	XM_008200297.2:c.-3956C>G; XM_015981921.1:c.133+2863G>C; XM_015982242.1:c.133+2863G>C; XM_015982496.1:c.133+2863G>C; XM_015982725.1:c.133+2863G>C; XM_015982969.1:c.133+2863G>C; XM_015983382.1:c.-3956C>G; XM_015983924.1:c.-3956C>G; XM_015985025.1:c.-364G>C; XM_015985052.1:c.-381G>C; XM_015985086.1:c.-364G>C; XM_962936.4:c.-3956C>G			XM_015982242.1:c.133+2863G>C	No	-	LOC656568	Gene	Gnomon	gene13		656568	GeneID:656568			Gene	LOC656568	protein_coding
LGX	101944	SNV	G	T	No	1	Homozygous	21	21	100	1	12	13	12	13	0.48	38.9524	25	25	18	16		1	1	no	T/T	No	1	83.8799	XM_008200297.2:c.-3853G>T; XM_015981921.1:c.133+2760C>A; XM_015982242.1:c.133+2760C>A; XM_015982496.1:c.133+2760C>A; XM_015982725.1:c.133+2760C>A; XM_015982969.1:c.133+2760C>A; XM_015983382.1:c.-3853G>T; XM_015983924.1:c.-3853G>T; XM_015985025.1:c.-467C>A; XM_015985052.1:c.-484C>A; XM_015985086.1:c.-467C>A; XM_962936.4:c.-3853G>T			XM_015982242.1:c.133+2760C>A	No	-	LOC656568	Gene	Gnomon	gene13		656568	GeneID:656568			Gene	LOC656568	protein_coding
LGX	103226	SNV	T	C	No	1	Homozygous	25	25	100	1	16	13	16	13	0.448276	38.12	29	29	17	20		1	1	no	C/C	No	1	94.3724	XM_008200297.2:c.-2571T>C; XM_015981921.1:c.133+1478A>G; XM_015982242.1:c.133+1478A>G; XM_015982496.1:c.133+1478A>G; XM_015982725.1:c.133+1478A>G; XM_015982969.1:c.133+1478A>G; XM_015983382.1:c.-2571T>C; XM_015983924.1:c.-2571T>C; XM_015985025.1:c.-1749A>G; XM_015985052.1:c.-1766A>G; XM_015985086.1:c.-1749A>G; XM_962936.4:c.-2571T>C			XM_015982242.1:c.133+1478A>G	No	-	LOC656568	Gene	Gnomon	gene13		656568	GeneID:656568			Gene	LOC656568	protein_coding
LGX	105682	Deletion	G	-	No	1	Homozygous	25	25	100	1	12	15	12	15	0.444444	36.84	27	27	15	18		1	1	no	-/-	No	1	104.819	XM_008200297.2:c.-114del; XM_015981921.1:c.-846del; XM_015982242.1:c.-798del; XM_015982496.1:c.-739del; XM_015982725.1:c.-846del; XM_015982969.1:c.-846del; XM_015983382.1:c.-114del; XM_015983924.1:c.-114del; XM_015985025.1:c.-4205del; XM_015985052.1:c.-4222del; XM_015985086.1:c.-4205del; XM_962936.4:c.-114del			XM_015983382.1:c.-114del	No	-	LOC656402	Gene	Gnomon	gene15		<a href="https://www.ncbi.nlm.nih.gov/entrez/query.fcgi?db=gene&cmd=Retrieve&dopt=full_report&list_uids=656402">656402</a>, <a href="https://www.ncbi.nlm.nih.gov/entrez/query.fcgi?db=gene&cmd=Retrieve&dopt=full_report&list_uids=656402">656402</a>, <a href="https://www.ncbi.nlm.nih.gov/entrez/query.fcgi?db=gene&cmd=Retrieve&dopt=full_report&list_uids=656402">656402</a>, <a href="https://www.ncbi.n…	GeneID:656402			Gene	LOC656402	protein_coding
LGX	106640	SNV	C	T	No	1	Homozygous	20	20	100	1	7	16	7	16	0.304348	39.7	23	23	14	14		1	1	no	T/T	No	1	80.8677	XM_008200297.2:c.8-370C>T; XM_015981921.1:c.-1804G>A; XM_015982242.1:c.-1756G>A; XM_015982496.1:c.-1697G>A; XM_015982725.1:c.-1804G>A; XM_015982969.1:c.-1804G>A; XM_015983382.1:c.8-370C>T; XM_015983924.1:c.8-370C>T; XM_015985025.1:c.-5163G>A; XM_015985052.1:c.-5180G>A; XM_015985086.1:c.-5163G>A; XM_962936.4:c.8-370C>T			XM_015983382.1:c.8-370C>T	No	-	LOC656402	Gene	Gnomon	gene15		656402	GeneID:656402			Gene	LOC656402	protein_coding
LGX	106649	SNV	C	T	No	1	Homozygous	20	20	100	1	8	16	8	16	0.333333	38.75	24	24	14	13		1	1	no	T/T	No	1	80.8712	XM_008200297.2:c.8-361C>T; XM_015981921.1:c.-1813G>A; XM_015982242.1:c.-1765G>A; XM_015982496.1:c.-1706G>A; XM_015982725.1:c.-1813G>A; XM_015982969.1:c.-1813G>A; XM_015983382.1:c.8-361C>T; XM_015983924.1:c.8-361C>T; XM_015985025.1:c.-5172G>A; XM_015985052.1:c.-5189G>A; XM_015985086.1:c.-5172G>A; XM_962936.4:c.8-361C>T			XM_015983382.1:c.8-361C>T	No	-	LOC656402	Gene	Gnomon	gene15		656402	GeneID:656402			Gene	LOC656402	protein_coding
LGX	107503	SNV	G	A	No	1	Homozygous	21	21	100	1	5	17	5	17	0.227273	39.7143	22	22	16	15		1	1	no	A/A	No	1	83.8758	XM_008200297.2:c.319-82G>A; XM_015981921.1:c.-2667C>T; XM_015982242.1:c.-2619C>T; XM_015982496.1:c.-2560C>T; XM_015982725.1:c.-2667C>T; XM_015982969.1:c.-2667C>T; XM_015983382.1:c.319-82G>A; XM_015983924.1:c.319-82G>A; XM_962936.4:c.319-82G>A			XM_015983382.1:c.319-82G>A	No	-	LOC656402	Gene	Gnomon	gene15		656402	GeneID:656402			Gene	LOC656402	protein_coding
LGX	109917	SNV	A	G	No	1	Homozygous	21	21	100	1	13	12	13	12	0.48	36.9048	25	25	16	18		1	1	no	G/G	No	1	82.3303	XM_008200297.2:c.1223A>G; XM_015981921.1:c.-5081T>C; XM_015982242.1:c.-5033T>C; XM_015982496.1:c.-4974T>C; XM_015982725.1:c.-5081T>C; XM_015982968.1:c.*1541T>C; XM_015982969.1:c.-5081T>C; XM_015983382.1:c.1679A>G; XM_015983924.1:c.1625A>G; XM_962936.4:c.1652A>G	XP_015838868.1:p.Glu560Gly; XP_015839410.1:p.Glu542Gly; XP_008198519.1:p.Glu408Gly; XP_968029.3:p.Glu551Gly	XP_015838868.1:p.Glu560Gly	XM_015983382.1:c.1679A>G	No	Yes	LOC656402	Gene	Gnomon	gene15		<a href="https://www.ncbi.nlm.nih.gov/entrez/query.fcgi?db=gene&cmd=Retrieve&dopt=full_report&list_uids=656402">656402</a>, <a href="https://www.ncbi.nlm.nih.gov/entrez/query.fcgi?db=gene&cmd=Retrieve&dopt=full_report&list_uids=656402">656402</a>, <a href="https://www.ncbi.nlm.nih.gov/entrez/query.fcgi?db=gene&cmd=Retrieve&dopt=full_report&list_uids=656402">656402</a>, <a href="https://www.ncbi.n…	GeneID:656402			Gene	LOC656402	protein_coding
LGX	109928	SNV	T	C	No	1	Homozygous	27	27	100	1	19	11	19	11	0.366667	37.8148	30	30	22	20		1	1	no	C/C	No	1	100.39	XM_008200297.2:c.1234T>C; XM_015981921.1:c.-5092A>G; XM_015982242.1:c.-5044A>G; XM_015982496.1:c.-4985A>G; XM_015982725.1:c.-5092A>G; XM_015982968.1:c.*1530A>G; XM_015982969.1:c.-5092A>G; XM_015983382.1:c.1690T>C; XM_015983924.1:c.1636T>C; XM_962936.4:c.1663T>C	XP_015839410.1:p.Ser546Pro; XP_008198519.1:p.Ser412Pro; XP_968029.3:p.Ser555Pro; XP_015838868.1:p.Ser564Pro	XP_015838868.1:p.Ser564Pro	XM_015983382.1:c.1690T>C	No	Yes	LOC656402	Gene	Gnomon	gene15		<a href="https://www.ncbi.nlm.nih.gov/entrez/query.fcgi?db=gene&cmd=Retrieve&dopt=full_report&list_uids=656402">656402</a>, <a href="https://www.ncbi.nlm.nih.gov/entrez/query.fcgi?db=gene&cmd=Retrieve&dopt=full_report&list_uids=656402">656402</a>, <a href="https://www.ncbi.nlm.nih.gov/entrez/query.fcgi?db=gene&cmd=Retrieve&dopt=full_report&list_uids=656402">656402</a>, <a href="https://www.ncbi.n…	GeneID:656402			Gene	LOC656402	protein_coding
LGX	110711	SNV	G	A	No	1	Heterozygous	14	26	53.8462	1	10	6	15	14	0.375	39.2143	16	29	11	13	2.34	0.879977	0.926367	no	A/G	No	1	90.1171	XM_008200297.2:c.2017G>A; XM_015982968.1:c.*747C>T; XM_015983382.1:c.2473G>A; XM_015983924.1:c.2419G>A; XM_962936.4:c.2446G>A	XP_968029.3:p.Val816Ile; XP_008198519.1:p.Val673Ile; XP_015838868.1:p.Val825Ile; XP_015839410.1:p.Val807Ile	XP_015838868.1:p.Val825Ile	XM_015983382.1:c.2473G>A	No	Yes	LOC656402	Gene	Gnomon	gene15		<a href="https://www.ncbi.nlm.nih.gov/entrez/query.fcgi?db=gene&cmd=Retrieve&dopt=full_report&list_uids=656402">656402</a>, <a href="https://www.ncbi.nlm.nih.gov/entrez/query.fcgi?db=gene&cmd=Retrieve&dopt=full_report&list_uids=656402">656402</a>, <a href="https://www.ncbi.nlm.nih.gov/entrez/query.fcgi?db=gene&cmd=Retrieve&dopt=full_report&list_uids=656402">656402</a>, <a href="https://www.ncbi.n…	GeneID:656402			Gene	LOC656402	protein_coding
LGX	110744	SNV	C	T	No	1	Heterozygous	14	30	46.6667	1	10	5	13	20	0.333333	38	15	33	10	13	-0.08	0.395596	0.35549	no	C/T	No	1	103.487	XM_008200297.2:c.2050C>T; XM_015982968.1:c.*714G>A; XM_015983382.1:c.2506C>T; XM_015983924.1:c.2452C>T; XM_962936.4:c.2479C>T	XP_008198519.1:p.Pro684Ser; XP_015838868.1:p.Pro836Ser; XP_968029.3:p.Pro827Ser; XP_015839410.1:p.Pro818Ser	XP_015838868.1:p.Pro836Ser	XM_015983382.1:c.2506C>T	No	Yes	LOC656402	Gene	Gnomon	gene15		<a href="https://www.ncbi.nlm.nih.gov/entrez/query.fcgi?db=gene&cmd=Retrieve&dopt=full_report&list_uids=656402">656402</a>, <a href="https://www.ncbi.nlm.nih.gov/entrez/query.fcgi?db=gene&cmd=Retrieve&dopt=full_report&list_uids=656402">656402</a>, <a href="https://www.ncbi.nlm.nih.gov/entrez/query.fcgi?db=gene&cmd=Retrieve&dopt=full_report&list_uids=656402">656402</a>, <a href="https://www.ncbi.n…	GeneID:656402			Gene	LOC656402	protein_coding
LGX	112611	SNV	C	T	No	1	Homozygous	21	21	100	1	8	13	8	13	0.380952	38.6667	21	21	10	12		1	1	no	T/T	No	1	83.8779	XM_008200273.2:c.-4742C>T; XM_008200278.2:c.-4746C>T; XM_008200297.2:c.*1538C>T; XM_015982968.1:c.2001G>A; XM_015983382.1:c.*1538C>T; XM_015983924.1:c.*1538C>T; XM_962779.4:c.-4712C>T; XM_962936.4:c.*1538C>T			XM_015982968.1:c.2001G>A	No	No	LOC656319	Gene	Gnomon	gene16		<a href="https://www.ncbi.nlm.nih.gov/entrez/query.fcgi?db=gene&cmd=Retrieve&dopt=full_report&list_uids=656319">656319</a>, <a href="https://www.ncbi.nlm.nih.gov/entrez/query.fcgi?db=gene&cmd=Retrieve&dopt=full_report&list_uids=656319">656319</a>	GeneID:656319			Gene	LOC656319	protein_coding
LGX	113503	SNV	G	A	No	1	Homozygous	21	21	100	1	12	10	12	10	0.454545	36.6667	22	22	14	14		1	1	no	A/A	No	1	83.8785	XM_008200273.2:c.-3850G>A; XM_008200278.2:c.-3854G>A; XM_015982968.1:c.1206C>T; XM_962779.4:c.-3820G>A			XM_015982968.1:c.1206C>T	No	No	LOC656319	Gene	Gnomon	gene16		<a href="https://www.ncbi.nlm.nih.gov/entrez/query.fcgi?db=gene&cmd=Retrieve&dopt=full_report&list_uids=656319">656319</a>, <a href="https://www.ncbi.nlm.nih.gov/entrez/query.fcgi?db=gene&cmd=Retrieve&dopt=full_report&list_uids=656319">656319</a>	GeneID:656319			Gene	LOC656319	protein_coding
LGX	119039	SNV	T	C	No	1	Homozygous	23	23	100	1	12	13	12	13	0.48	40	25	25	18	21		1	1	no	C/C	No	1	88.3519	XM_001807580.3:c.-4359T>C; XM_008200273.2:c.1486+42T>C; XM_008200278.2:c.1486+42T>C; XM_015982968.1:c.-2736A>G; XM_962779.4:c.1486+42T>C			XM_008200278.2:c.1486+42T>C	No	-	LOC656238	Gene	Gnomon	gene17		656238	GeneID:656238			Gene	LOC656238	protein_coding
LGX	119049	SNV	G	A	No	1	Heterozygous	11	22	50	1	6	6	12	11	0.5	39.7273	12	23	10	11	-0.72	0.394297	1	no	A/G	No	1	84.9556	XM_001807580.3:c.-4349G>A; XM_008200273.2:c.1486+52G>A; XM_008200278.2:c.1486+52G>A; XM_015982968.1:c.-2746C>T; XM_962779.4:c.1486+52G>A			XM_008200278.2:c.1486+52G>A	No	-	LOC656238	Gene	Gnomon	gene17		656238	GeneID:656238			Gene	LOC656238	protein_coding
LGX	120494	SNV	A	G	No	1	Homozygous	24	24	100	1	15	15	15	15	0.5	38.125	30	30	14	18		1	1	no	G/G	No	1	91.359	XM_001807580.3:c.-2904A>G; XM_008200273.2:c.*1042A>G; XM_008200278.2:c.*1042A>G; XM_015982968.1:c.-4191T>C; XM_962779.4:c.*1042A>G				No	-
LGX	123366	SNV	T	C	No	1	Homozygous	21	21	100	1	13	10	13	10	0.434783	38.6667	23	23	17	17		1	1	no	C/C	No	1	82.3326	XM_001807580.3:c.-32T>C			XM_001807580.3:c.-32T>C	No	-	LOC100142245	Gene	Gnomon	gene18		<a href="https://www.ncbi.nlm.nih.gov/entrez/query.fcgi?db=gene&cmd=Retrieve&dopt=full_report&list_uids=100142245">100142245</a>, <a href="https://www.ncbi.nlm.nih.gov/entrez/query.fcgi?db=gene&cmd=Retrieve&dopt=full_report&list_uids=100142245">100142245</a>	GeneID:100142245			Gene	LOC100142245	protein_coding
LGX	128129	SNV	T	C	No	1	Homozygous	25	25	100	1	16	18	16	18	0.470588	36.6	34	34	15	16		1	1	no	C/C	No	1	94.3693	XM_001807580.3:c.-12+4743T>C			XM_001807580.3:c.-12+4743T>C	No	-	LOC100142245	Gene	Gnomon	gene18		100142245	GeneID:100142245			Gene	LOC100142245	protein_coding
LGX	128824	SNV	A	G	No	1	Heterozygous	13	24	54.1667	1	6	7	8	16	0.461538	37.9231	13	24	8	11	0.41	0.833465	0.882791	no	A/G	No	1	82.0054	XM_001807580.3:c.-12+5438A>G			XM_001807580.3:c.-12+5438A>G	No	-	LOC100142245	Gene	Gnomon	gene18		100142245	GeneID:100142245			Gene	LOC100142245	protein_coding
LGX	139886	SNV	G	A	No	1	Homozygous	20	20	100	1	16	11	16	11	0.407407	36.15	27	27	13	16		1	1	no	A/A	No	1	80.8737	XM_008200240.2:c.-2727G>A; XM_008200243.2:c.-2663G>A; XM_008200252.2:c.-2618G>A; XM_962619.3:c.-3518G>A				No	-
LGX	139904	SNV	C	T	No	1	Homozygous	22	22	100	1	14	13	14	13	0.481481	38.7273	27	27	15	18		1	1	no	T/T	No	1	86.8835	XM_008200240.2:c.-2709C>T; XM_008200243.2:c.-2645C>T; XM_008200252.2:c.-2600C>T; XM_962619.3:c.-3500C>T				No	-
LGX	144586	Deletion	T	-	No	1	Homozygous	21	21	100	1	11	11	11	11	0.5	36.1905	22	22	13	13		1	1	no	-/-	No	1	92.7789	XM_008200221.2:c.*1770del; XM_008200231.2:c.*1770del; XM_008200240.2:c.565-4del; XM_008200243.2:c.565-4del; XM_008200252.2:c.565-4del; XM_962544.3:c.*1770del; XM_962619.3:c.565-4del			XM_962619.3:c.565-4del	No	-	LOC656067	Gene	Gnomon	gene19		656067	GeneID:656067			Gene	LOC656067	protein_coding
LGX	145347	SNV	T	G	No	1	Homozygous	21	21	100	1	12	12	12	12	0.5	38.9524	24	24	17	19		1	1	no	G/G	No	1	82.3315	XM_008200221.2:c.*1009A>C; XM_008200231.2:c.*1009A>C; XM_008200240.2:c.*308T>G; XM_008200243.2:c.*308T>G; XM_008200252.2:c.*308T>G; XM_962467.3:c.-4988T>G; XM_962544.3:c.*1009A>C; XM_962619.3:c.*308T>G				No	-
LGX	148999	SNV	C	T	No	1	Homozygous	22	22	100	1	10	17	10	17	0.37037	38.6364	27	27	17	15		1	1	no	T/T	No	1	86.8871	XM_008200221.2:c.-135G>A; XM_008200231.2:c.-350G>A; XM_962467.3:c.-1336C>T; XM_962544.3:c.-36+50G>A			XM_008200221.2:c.-135G>A	No	-	LOC655987	Gene	Gnomon	gene20		<a href="https://www.ncbi.nlm.nih.gov/entrez/query.fcgi?db=gene&cmd=Retrieve&dopt=full_report&list_uids=655987">655987</a>, <a href="https://www.ncbi.nlm.nih.gov/entrez/query.fcgi?db=gene&cmd=Retrieve&dopt=full_report&list_uids=655987">655987</a>	GeneID:655987			Gene	LOC655987	protein_coding
LGX	149597	SNV	G	T	No	1	Heterozygous	16	21	76.1905	1	8	13	26	32	0.380952	38.0625	21	27	15	17	0.99	0.856721	0.939624	no	complex	No	1	200	XM_008200221.2:c.-684C>A; XM_008200231.2:c.-948C>A; XM_015977383.1:c.-4950G>T; XM_962467.3:c.-738G>T; XM_962544.3:c.-584C>A				No	-
LGX	149598	SNV	C	T	No	1	Heterozygous	5	22	22.7273	1	5	1	26	32	0.166667	37.2	6	29	4	5	-0.86	0.0153372	0.27936	no	complex	No	1	94.0309	XM_008200221.2:c.-685G>A; XM_008200231.2:c.-949G>A; XM_015977383.1:c.-4949C>T; XM_962467.3:c.-737C>T; XM_962544.3:c.-585G>A				No	-
LGX	150433	SNV	C	G	No	1	Homozygous	26	26	100	1	14	16	14	16	0.466667	38.3077	30	30	19	21		1	1	no	G/G	No	1	97.3696	XM_008200221.2:c.-1520G>C; XM_008200231.2:c.-1784G>C; XM_015977383.1:c.-4114C>G; XM_962467.3:c.45C>G; XM_962544.3:c.-1420G>C			XM_962467.3:c.45C>G	No	No	LOC655910	Gene	Gnomon	gene21		<a href="https://www.ncbi.nlm.nih.gov/entrez/query.fcgi?db=gene&cmd=Retrieve&dopt=full_report&list_uids=655910">655910</a>, <a href="https://www.ncbi.nlm.nih.gov/entrez/query.fcgi?db=gene&cmd=Retrieve&dopt=full_report&list_uids=655910">655910</a>	GeneID:655910			Gene	LOC655910	protein_coding
LGX	152553	SNV	C	T	No	1	Heterozygous	13	29	44.8276	1	7	6	16	18	0.461538	39.6923	13	34	5	7	2.46	0.576975	0.984985	no	C/T	No	1	93.4563	XM_008200221.2:c.-3640G>A; XM_008200231.2:c.-3904G>A; XM_015977383.1:c.-1994C>T; XM_962467.3:c.1695C>T; XM_962544.3:c.-3540G>A			XM_962467.3:c.1695C>T	No	No	LOC655910	Gene	Gnomon	gene21		<a href="https://www.ncbi.nlm.nih.gov/entrez/query.fcgi?db=gene&cmd=Retrieve&dopt=full_report&list_uids=655910">655910</a>, <a href="https://www.ncbi.nlm.nih.gov/entrez/query.fcgi?db=gene&cmd=Retrieve&dopt=full_report&list_uids=655910">655910</a>	GeneID:655910			Gene	LOC655910	protein_coding
LGX	154430	SNV	A	T	No	1	Heterozygous	12	23	52.1739	1	6	6	14	9	0.5	36.25	12	23	9	10	-0.86	0.682858	0.939377	no	A/T	No	1	85.0013	XM_015977383.1:c.-117A>T; XM_962467.3:c.*808A>T			XM_015977383.1:c.-117A>T	No	-	LOC655827	Gene	Gnomon	gene22		<a href="https://www.ncbi.nlm.nih.gov/entrez/query.fcgi?db=gene&cmd=Retrieve&dopt=full_report&list_uids=655827">655827</a>, <a href="https://www.ncbi.nlm.nih.gov/entrez/query.fcgi?db=gene&cmd=Retrieve&dopt=full_report&list_uids=655827">655827</a>	GeneID:655827			Gene	LOC655827	protein_coding
LGX	154494^154495	Insertion	-	TTTA	No	4	Homozygous	22	22	100	1	9	13	9	13	0.409091	38.2857	22	22	13	15		1	1	no	TTTA/TTTA	No	1	200	XM_015977383.1:c.-74+24_-74+25insATTT; XM_962467.3:c.*875_*875+1insATTT			XM_015977383.1:c.-74+24_-74+25insATTT	No	-	LOC655827	Gene	Gnomon	gene22		655827	GeneID:655827			Gene	LOC655827	protein_coding
LGX	157066	SNV	T	C	No	1	Homozygous	27	27	100	1	18	10	18	10	0.357143	37.5556	28	28	19	21		1	1	no	C/C	No	1	100.39	XM_015977383.1:c.1425T>C; XM_962299.3:c.-3635T>C			XM_015977383.1:c.1425T>C	No	No	LOC655827	Gene	Gnomon	gene22		<a href="https://www.ncbi.nlm.nih.gov/entrez/query.fcgi?db=gene&cmd=Retrieve&dopt=full_report&list_uids=655827">655827</a>, <a href="https://www.ncbi.nlm.nih.gov/entrez/query.fcgi?db=gene&cmd=Retrieve&dopt=full_report&list_uids=655827">655827</a>	GeneID:655827			Gene	LOC655827	protein_coding
LGX	158843	SNV	T	G	No	1	Homozygous	21	21	100	1	10	11	10	11	0.47619	37	21	21	14	10		1	1	no	G/G	No	1	82.3354	XM_015977383.1:c.2139-256T>G; XM_962299.3:c.-1858T>G			XM_015977383.1:c.2139-256T>G	No	-	LOC655827	Gene	Gnomon	gene22		655827	GeneID:655827			Gene	LOC655827	protein_coding
LGX	162894	SNV	T	G	No	1	Homozygous	24	24	100	1	7	23	7	23	0.233333	36.7083	30	30	14	18		1	1	no	G/G	No	1	91.3596	XM_008200184.2:c.-4539T>G; XM_962299.3:c.372+50T>G			XM_962299.3:c.372+50T>G	No	-	LOC655736	Gene	Gnomon	gene23		655736	GeneID:655736			Gene	LOC655736	protein_coding
LGX	164125	SNV	A	G	No	1	Homozygous	21	21	100	1	7	17	7	17	0.291667	37.7619	24	24	12	14		1	1	no	G/G	No	1	82.332	XM_008200184.2:c.-3308A>G; XM_962299.3:c.373-7A>G			XM_962299.3:c.373-7A>G	No	-	LOC655736	Gene	Gnomon	gene23		655736	GeneID:655736			Gene	LOC655736	protein_coding
LGX	164476	SNV	A	T	No	1	Homozygous	25	25	100	1	9	16	9	16	0.36	36.72	25	25	12	15		1	1	no	T/T	No	1	95.9236	XM_008200184.2:c.-2957A>T; XM_962299.3:c.717A>T			XM_962299.3:c.717A>T	No	No	LOC655736	Gene	Gnomon	gene23		<a href="https://www.ncbi.nlm.nih.gov/entrez/query.fcgi?db=gene&cmd=Retrieve&dopt=full_report&list_uids=655736">655736</a>, <a href="https://www.ncbi.nlm.nih.gov/entrez/query.fcgi?db=gene&cmd=Retrieve&dopt=full_report&list_uids=655736">655736</a>	GeneID:655736			Gene	LOC655736	protein_coding
LGX	165441	SNV	A	G	No	1	Homozygous	23	23	100	1	8	17	8	17	0.32	38.0435	25	25	13	16		1	1	no	G/G	No	1	88.3506	XM_008200181.2:c.-4982A>G; XM_008200184.2:c.-1992A>G; XM_962216.4:c.*1425T>C; XM_962299.3:c.1276A>G	XP_967392.1:p.Thr426Ala	XP_967392.1:p.Thr426Ala	XM_962299.3:c.1276A>G	No	Yes	LOC655736	Gene	Gnomon	gene23		<a href="https://www.ncbi.nlm.nih.gov/entrez/query.fcgi?db=gene&cmd=Retrieve&dopt=full_report&list_uids=655736">655736</a>, <a href="https://www.ncbi.nlm.nih.gov/entrez/query.fcgi?db=gene&cmd=Retrieve&dopt=full_report&list_uids=655736">655736</a>	GeneID:655736			Gene	LOC655736	protein_coding
LGX	167628	SNV	A	G	No	1	Homozygous	27	27	100	1	13	15	13	15	0.464286	37.3704	28	28	17	18		1	1	no	G/G	No	1	100.374	XM_008200181.2:c.-2795A>G; XM_008200184.2:c.149A>G; XM_962216.4:c.527-342T>C; XM_962299.3:c.*1093A>G	XP_008198406.1:p.Lys50Arg	XP_008198406.1:p.Lys50Arg	XM_008200184.2:c.149A>G	No	Yes	LOC655653, LOC103314353	Gene, Gene	Gnomon, Gnomon	gene24, gene25		<a href="https://www.ncbi.nlm.nih.gov/entrez/query.fcgi?db=gene&cmd=Retrieve&dopt=full_report&list_uids=655653">655653</a>, <a href="https://www.ncbi.nlm.nih.gov/entrez/query.fcgi?db=gene&cmd=Retrieve&dopt=full_report&list_uids=103314353">103314353</a>, <a href="https://www.ncbi.nlm.nih.gov/entrez/query.fcgi?db=gene&cmd=Retrieve&dopt=full_report&list_uids=103314353">103314353</a>	GeneID:655653, GeneID:103314353			Gene, Gene	LOC655653, LOC103314353	protein_coding, protein_coding
LGX	168253	SNV	C	T	No	1	Homozygous	21	21	100	1	10	14	10	14	0.416667	39.2857	24	24	15	16		1	1	no	T/T	No	1	83.8736	XM_008200181.2:c.-2170C>T; XM_008200184.2:c.730C>T; XM_962216.4:c.527-967G>A; XM_962299.3:c.*1718C>T			XM_008200184.2:c.730C>T	No	No	LOC655653, LOC103314353	Gene, Gene	Gnomon, Gnomon	gene24, gene25		<a href="https://www.ncbi.nlm.nih.gov/entrez/query.fcgi?db=gene&cmd=Retrieve&dopt=full_report&list_uids=655653">655653</a>, <a href="https://www.ncbi.nlm.nih.gov/entrez/query.fcgi?db=gene&cmd=Retrieve&dopt=full_report&list_uids=103314353">103314353</a>, <a href="https://www.ncbi.nlm.nih.gov/entrez/query.fcgi?db=gene&cmd=Retrieve&dopt=full_report&list_uids=103314353">103314353</a>	GeneID:655653, GeneID:103314353			Gene, Gene	LOC655653, LOC103314353	protein_coding, protein_coding
LGX	169735	SNV	C	G	No	1	Homozygous	22	22	100	1	10	12	10	12	0.454545	37.6818	22	22	16	14		1	1	no	G/G	No	1	85.3444	XM_008200181.2:c.-688C>G; XM_008200184.2:c.*262C>G; XM_962216.4:c.333G>C			XM_962216.4:c.333G>C	No	No	LOC655653	Gene	Gnomon	gene24		<a href="https://www.ncbi.nlm.nih.gov/entrez/query.fcgi?db=gene&cmd=Retrieve&dopt=full_report&list_uids=655653">655653</a>, <a href="https://www.ncbi.nlm.nih.gov/entrez/query.fcgi?db=gene&cmd=Retrieve&dopt=full_report&list_uids=655653">655653</a>	GeneID:655653			Gene	LOC655653	protein_coding
LGX	169738	SNV	G	A	No	1	Homozygous	22	22	100	1	10	12	10	12	0.454545	36.9545	22	22	16	14		1	1	no	A/A	No	1	86.8849	XM_008200181.2:c.-685G>A; XM_008200184.2:c.*265G>A; XM_962216.4:c.330C>T			XM_962216.4:c.330C>T	No	No	LOC655653	Gene	Gnomon	gene24		<a href="https://www.ncbi.nlm.nih.gov/entrez/query.fcgi?db=gene&cmd=Retrieve&dopt=full_report&list_uids=655653">655653</a>, <a href="https://www.ncbi.nlm.nih.gov/entrez/query.fcgi?db=gene&cmd=Retrieve&dopt=full_report&list_uids=655653">655653</a>	GeneID:655653			Gene	LOC655653	protein_coding
LGX	183189	SNV	T	G	No	1	Homozygous	22	22	100	1	11	12	11	12	0.478261	38.5909	23	23	16	18		1	1	no	G/G	No	1	85.341	XM_008200155.2:c.531+6T>G; XM_961870.4:c.-3690T>G			XM_008200155.2:c.531+6T>G	No	-	LOC655496	Gene	Gnomon	gene27		655496	GeneID:655496			Gene	LOC655496	protein_coding
LGX	183196	SNV	C	T	No	1	Homozygous	20	20	100	1	11	10	11	10	0.47619	39.25	21	21	15	16		1	1	no	T/T	No	1	80.8705	XM_008200155.2:c.531+13C>T; XM_961870.4:c.-3683C>T			XM_008200155.2:c.531+13C>T	No	-	LOC655496	Gene	Gnomon	gene27		655496	GeneID:655496			Gene	LOC655496	protein_coding
LGX	183432^183433	Insertion	-	AA	No	2	Homozygous	24	24	100	1	13	12	13	12	0.48	38.2083	25	25	16	16		1	1	no	AA/AA	No	1	200	XM_008200155.2:c.710-23_710-22dup; XM_015985211.1:c.*1825_*1826dup; XM_961870.4:c.-3441_-3440dup			XM_008200155.2:c.710-23_710-22dup	No	-	LOC655496	Gene	Gnomon	gene27		655496	GeneID:655496			Gene	LOC655496	protein_coding
LGX	183441	SNV	C	T	No	1	Homozygous	24	24	100	1	13	12	13	12	0.48	39.0417	25	25	16	15		1	1	no	T/T	No	1	92.9011	XM_008200155.2:c.710-20C>T; XM_015985211.1:c.*1818G>A; XM_961870.4:c.-3438C>T			XM_008200155.2:c.710-20C>T	No	-	LOC655496	Gene	Gnomon	gene27		655496	GeneID:655496			Gene	LOC655496	protein_coding
LGX	183525	SNV	T	C	No	1	Homozygous	25	25	100	1	21	5	21	5	0.192308	38.72	26	26	15	19		1	1	no	C/C	No	1	94.3693	XM_008200155.2:c.774T>C; XM_015977589.1:c.-5264T>C; XM_015977635.1:c.-5264T>C; XM_015977665.1:c.-5400T>C; XM_015985211.1:c.*1734A>G; XM_961870.4:c.-3354T>C			XM_008200155.2:c.774T>C	No	No	LOC655496	Gene	Gnomon	gene27		<a href="https://www.ncbi.nlm.nih.gov/entrez/query.fcgi?db=gene&cmd=Retrieve&dopt=full_report&list_uids=655496">655496</a>, <a href="https://www.ncbi.nlm.nih.gov/entrez/query.fcgi?db=gene&cmd=Retrieve&dopt=full_report&list_uids=655496">655496</a>	GeneID:655496			Gene	LOC655496	protein_coding
LGX	186659	SNV	G	A	No	1	Homozygous	22	22	100	1	11	15	11	15	0.423077	37.8636	26	26	18	17		1	1	no	A/A	No	1	86.8891	XM_008200155.2:c.*1456G>A; XM_015977589.1:c.-2130G>A; XM_015977635.1:c.-2130G>A; XM_015977665.1:c.-2266G>A; XM_015978265.1:c.*529C>T; XM_015985211.1:c.42C>T; XM_961870.4:c.-220G>A			XM_015985211.1:c.42C>T	No	No	LOC655412	Gene	Gnomon	gene28		<a href="https://www.ncbi.nlm.nih.gov/entrez/query.fcgi?db=gene&cmd=Retrieve&dopt=full_report&list_uids=655412">655412</a>, <a href="https://www.ncbi.nlm.nih.gov/entrez/query.fcgi?db=gene&cmd=Retrieve&dopt=full_report&list_uids=655412">655412</a>	GeneID:655412			Gene	LOC655412	protein_coding
LGX	188773	SNV	T	C	No	1	Homozygous	22	22	100	1	5	19	5	19	0.208333	39.4545	24	24	14	12		1	1	no	C/C	No	1	85.3415	XM_015977589.1:c.-16T>C; XM_015977635.1:c.-16T>C; XM_015977665.1:c.-152T>C; XM_015978265.1:c.-1356A>G; XM_015985211.1:c.-2073A>G; XM_961870.4:c.*1657T>C			XM_015977589.1:c.-16T>C	No	-	LOC655026	Gene	Gnomon	gene31		<a href="https://www.ncbi.nlm.nih.gov/entrez/query.fcgi?db=gene&cmd=Retrieve&dopt=full_report&list_uids=655026">655026</a>, <a href="https://www.ncbi.nlm.nih.gov/entrez/query.fcgi?db=gene&cmd=Retrieve&dopt=full_report&list_uids=655026">655026</a>, <a href="https://www.ncbi.nlm.nih.gov/entrez/query.fcgi?db=gene&cmd=Retrieve&dopt=full_report&list_uids=655026">655026</a>, <a href="https://www.ncbi.n…	GeneID:655026			Gene	LOC655026	protein_coding
LGX	196523^196524	Insertion	-	A	No	1	Homozygous	25	25	100	1	20	6	20	6	0.230769	38.12	26	26	15	19		1	1	no	A/A	No	1	95.9124	XM_015977589.1:c.86-790dup; XM_015977635.1:c.86-790dup; XM_015977665.1:c.-51-790dup			XM_015977589.1:c.86-790dup	No	-	LOC655026	Gene	Gnomon	gene31		655026	GeneID:655026			Gene	LOC655026	protein_coding
LGX	196576	SNV	C	T	No	1	Homozygous	25	25	100	1	13	19	13	19	0.40625	36.12	32	32	17	16		1	1	no	T/T	No	1	95.9231	XM_015977589.1:c.86-739C>T; XM_015977635.1:c.86-739C>T; XM_015977665.1:c.-51-739C>T			XM_015977589.1:c.86-739C>T	No	-	LOC655026	Gene	Gnomon	gene31		655026	GeneID:655026			Gene	LOC655026	protein_coding
LGX	196580	SNV	T	C	No	1	Homozygous	27	27	100	1	15	19	15	19	0.441176	36.037	34	34	18	19		1	1	no	C/C	No	1	100.393	XM_015977589.1:c.86-735T>C; XM_015977635.1:c.86-735T>C; XM_015977665.1:c.-51-735T>C			XM_015977589.1:c.86-735T>C	No	-	LOC655026	Gene	Gnomon	gene31		655026	GeneID:655026			Gene	LOC655026	protein_coding
LGX	202316	SNV	C	A	No	1	Homozygous	24	24	100	1	8	16	8	16	0.333333	39.0417	24	24	20	17		1	1	no	A/A	No	1	92.8998	XM_015977589.1:c.127+4960C>A; XM_015977635.1:c.127+4960C>A; XM_015977665.1:c.-10+4960C>A			XM_015977589.1:c.127+4960C>A	No	-	LOC655026	Gene	Gnomon	gene31		655026	GeneID:655026			Gene	LOC655026	protein_coding
LGX	204607	SNV	C	G	No	1	Heterozygous	18	34	52.9412	1	11	7	13	21	0.388889	37.1667	18	34	12	15	-0.83	0.015678	0.465034	no	C/G	No	1	118.218	XM_015977589.1:c.128-7039C>G; XM_015977635.1:c.128-7039C>G; XM_015977665.1:c.-9-7039C>G			XM_015977589.1:c.128-7039C>G	No	-	LOC655026	Gene	Gnomon	gene31		655026	GeneID:655026			Gene	LOC655026	protein_coding
LGX	204625	SNV	A	G	No	1	Heterozygous	18	42	42.8571	1	13	6	26	22	0.315789	38.5	19	48	11	14	0.66	0.234144	0.767844	no	A/G	No	1	122.141	XM_015977589.1:c.128-7021A>G; XM_015977635.1:c.128-7021A>G; XM_015977665.1:c.-9-7021A>G			XM_015977589.1:c.128-7021A>G	No	-	LOC655026	Gene	Gnomon	gene31		655026	GeneID:655026			Gene	LOC655026	protein_coding
LGX	204629	SNV	C	T	No	1	Heterozygous	19	44	43.1818	1	14	7	27	24	0.333333	38.6842	21	51	13	15	1.69	0.1837	0.776353	no	C/T	No	1	128.147	XM_015977589.1:c.128-7017C>T; XM_015977635.1:c.128-7017C>T; XM_015977665.1:c.-9-7017C>T			XM_015977589.1:c.128-7017C>T	No	-	LOC655026	Gene	Gnomon	gene31		655026	GeneID:655026			Gene	LOC655026	protein_coding
LGX	204647	SNV	G	A	No	1	Heterozygous	24	48	50	1	16	17	30	32	0.484848	36.5	33	62	17	20	-1.64	0.717607	1	no	A/G	No	1	200	XM_015977589.1:c.128-6999G>A; XM_015977635.1:c.128-6999G>A; XM_015977665.1:c.-9-6999G>A			XM_015977589.1:c.128-6999G>A	No	-	LOC655026	Gene	Gnomon	gene31		655026	GeneID:655026			Gene	LOC655026	protein_coding
LGX	204668	SNV	C	G	No	1	Heterozygous	22	51	43.1373	1	16	14	35	35	0.466667	38.5	30	70	16	18	0.74	0.590048	1	no	C/G	No	1	147.505	XM_015977589.1:c.128-6978C>G; XM_015977635.1:c.128-6978C>G; XM_015977665.1:c.-9-6978C>G			XM_015977589.1:c.128-6978C>G	No	-	LOC655026	Gene	Gnomon	gene31		655026	GeneID:655026			Gene	LOC655026	protein_coding
LGX	204685	SNV	T	C	No	1	Heterozygous	18	52	34.6154	1	14	10	36	34	0.416667	39.5556	24	70	14	14	2.19	0.616076	0.966552	no	C/T	No	1	94.3715	XM_015977589.1:c.128-6961T>C; XM_015977635.1:c.128-6961T>C; XM_015977665.1:c.-9-6961T>C			XM_015977589.1:c.128-6961T>C	No	-	LOC655026	Gene	Gnomon	gene31		655026	GeneID:655026			Gene	LOC655026	protein_coding
LGX	204696	SNV	G	A	No	1	Heterozygous	16	46	34.7826	1	12	9	30	30	0.428571	37.875	21	60	13	13	0.01	0.568815	0.967656	no	A/G	No	1	84.2852	XM_015977589.1:c.128-6950G>A; XM_015977635.1:c.128-6950G>A; XM_015977665.1:c.-9-6950G>A			XM_015977589.1:c.128-6950G>A	No	-	LOC655026	Gene	Gnomon	gene31		655026	GeneID:655026			Gene	LOC655026	protein_coding
LGX	204705	SNV	T	A	No	1	Heterozygous	29	48	60.4167	1	17	20	27	32	0.459459	37.4828	37	59	21	22	-2.01	0.678449	1	no	A/T	No	1	117.676	XM_015977589.1:c.128-6941T>A; XM_015977635.1:c.128-6941T>A; XM_015977665.1:c.-9-6941T>A			XM_015977589.1:c.128-6941T>A	No	-	LOC655026	Gene	Gnomon	gene31		655026	GeneID:655026			Gene	LOC655026	protein_coding
LGX	204719	SNV	A	G	No	1	Heterozygous	26	42	61.9048	1	15	16	21	26	0.483871	38.1923	31	47	20	21	0.28	0.757335	1	no	A/G	No	1	95.4392	XM_015977589.1:c.128-6927A>G; XM_015977635.1:c.128-6927A>G; XM_015977665.1:c.-9-6927A>G			XM_015977589.1:c.128-6927A>G	No	-	LOC655026	Gene	Gnomon	gene31		655026	GeneID:655026			Gene	LOC655026	protein_coding
LGX	212071	SNV	A	G	No	1	Homozygous	23	23	100	1	16	9	16	9	0.36	39.0435	25	25	16	17		1	1	no	G/G	No	1	88.3522	XM_015977589.1:c.309+244A>G; XM_015977610.1:c.273+244A>G; XM_015977635.1:c.258+295A>G; XM_015977665.1:c.122+295A>G; XM_015977699.1:c.122+295A>G			XM_015977589.1:c.309+244A>G	No	-	LOC655026	Gene	Gnomon	gene31		655026	GeneID:655026			Gene	LOC655026	protein_coding
LGX	214253	SNV	G	T	No	1	Homozygous	24	24	100	1	6	19	6	19	0.24	37.2083	25	25	14	12		1	1	no	T/T	No	1	92.9102	XM_015977589.1:c.681+147G>T; XM_015977610.1:c.645+147G>T; XM_015977635.1:c.630+147G>T; XM_015977665.1:c.351+147G>T; XM_015977699.1:c.351+147G>T			XM_015977589.1:c.681+147G>T	No	-	LOC655026	Gene	Gnomon	gene31		655026	GeneID:655026			Gene	LOC655026	protein_coding
LGX	214256	SNV	C	T	No	1	Homozygous	24	24	100	1	6	19	6	19	0.24	35.875	25	25	14	12		1	1	no	T/T	No	1	92.9022	XM_015977589.1:c.681+150C>T; XM_015977610.1:c.645+150C>T; XM_015977635.1:c.630+150C>T; XM_015977665.1:c.351+150C>T; XM_015977699.1:c.351+150C>T			XM_015977589.1:c.681+150C>T	No	-	LOC655026	Gene	Gnomon	gene31		655026	GeneID:655026			Gene	LOC655026	protein_coding
LGX	218501	SNV	T	C	No	1	Homozygous	24	24	100	1	9	17	9	17	0.346154	36.125	26	26	16	17		1	1	no	C/C	No	1	91.3597	XM_008200145.2:c.*1845A>G; XM_015977589.1:c.2163T>C; XM_015977610.1:c.2127T>C; XM_015977635.1:c.2112T>C; XM_015977665.1:c.1833T>C; XM_015977699.1:c.1833T>C; XM_961348.3:c.-4477T>C; XM_970770.4:c.*1845A>G			XM_015977589.1:c.2163T>C	No	No	LOC655026	Gene	Gnomon	gene31		<a href="https://www.ncbi.nlm.nih.gov/entrez/query.fcgi?db=gene&cmd=Retrieve&dopt=full_report&list_uids=655026">655026</a>, <a href="https://www.ncbi.nlm.nih.gov/entrez/query.fcgi?db=gene&cmd=Retrieve&dopt=full_report&list_uids=655026">655026</a>, <a href="https://www.ncbi.nlm.nih.gov/entrez/query.fcgi?db=gene&cmd=Retrieve&dopt=full_report&list_uids=655026">655026</a>, <a href="https://www.ncbi.n…	GeneID:655026			Gene	LOC655026	protein_coding
LGX	219068	SNV	C	T	No	1	Homozygous	22	22	100	1	9	15	9	15	0.375	37.5909	24	24	15	16		1	1	no	T/T	No	1	86.8904	XM_008200145.2:c.*1278G>A; XM_015977589.1:c.2730C>T; XM_015977610.1:c.2694C>T; XM_015977635.1:c.2679C>T; XM_015977665.1:c.2400C>T; XM_015977699.1:c.2400C>T; XM_961348.3:c.-3910C>T; XM_970770.4:c.*1278G>A			XM_015977589.1:c.2730C>T	No	No	LOC655026	Gene	Gnomon	gene31		<a href="https://www.ncbi.nlm.nih.gov/entrez/query.fcgi?db=gene&cmd=Retrieve&dopt=full_report&list_uids=655026">655026</a>, <a href="https://www.ncbi.nlm.nih.gov/entrez/query.fcgi?db=gene&cmd=Retrieve&dopt=full_report&list_uids=655026">655026</a>, <a href="https://www.ncbi.nlm.nih.gov/entrez/query.fcgi?db=gene&cmd=Retrieve&dopt=full_report&list_uids=655026">655026</a>, <a href="https://www.ncbi.n…	GeneID:655026			Gene	LOC655026	protein_coding
LGX	221150	SNV	T	C	No	1	Homozygous	25	25	100	1	15	15	15	15	0.5	35.92	30	30	16	17		1	1	no	C/C	No	1	94.3707	XM_008200145.2:c.213A>G; XM_015977589.1:c.*1689T>C; XM_015977610.1:c.*1689T>C; XM_015977635.1:c.*1689T>C; XM_015977665.1:c.*1689T>C; XM_015977699.1:c.*1689T>C; XM_961348.3:c.-1828T>C; XM_970770.4:c.213A>G			XM_970770.4:c.213A>G	No	No	LOC654960	Gene	Gnomon	gene32		<a href="https://www.ncbi.nlm.nih.gov/entrez/query.fcgi?db=gene&cmd=Retrieve&dopt=full_report&list_uids=654960">654960</a>, <a href="https://www.ncbi.nlm.nih.gov/entrez/query.fcgi?db=gene&cmd=Retrieve&dopt=full_report&list_uids=654960">654960</a>, <a href="https://www.ncbi.nlm.nih.gov/entrez/query.fcgi?db=gene&cmd=Retrieve&dopt=full_report&list_uids=654960">654960</a>	GeneID:654960			Gene	LOC654960	protein_coding
LGX	223879	SNV	A	T	No	1	Homozygous	20	20	100	1	11	10	11	10	0.47619	38.65	21	21	12	16		1	1	no	T/T	No	1	80.8671	XM_008200145.2:c.-1592T>A; XM_961348.3:c.724+49A>T; XM_970770.4:c.-1592T>A			XM_961348.3:c.724+49A>T	No	-	LOC654904	Gene	Gnomon	gene33		654904	GeneID:654904			Gene	LOC654904	protein_coding
LGX	225220	SNV	A	G	No	1	Homozygous	24	24	100	1	10	15	10	15	0.4	37.2083	25	25	15	15		1	1	no	G/G	No	1	91.3615	XM_008200145.2:c.-2933T>C; XM_015977506.1:c.-5611A>G; XM_961348.3:c.1659A>G; XM_970770.4:c.-2933T>C			XM_961348.3:c.1659A>G	No	No	LOC654904	Gene	Gnomon	gene33		<a href="https://www.ncbi.nlm.nih.gov/entrez/query.fcgi?db=gene&cmd=Retrieve&dopt=full_report&list_uids=654904">654904</a>, <a href="https://www.ncbi.nlm.nih.gov/entrez/query.fcgi?db=gene&cmd=Retrieve&dopt=full_report&list_uids=654904">654904</a>	GeneID:654904			Gene	LOC654904	protein_coding
LGX	225305	SNV	G	A	No	1	Homozygous	20	20	100	1	2	18	2	18	0.1	38.3	20	20	13	15		1	1	no	A/A	No	1	80.8725	XM_008200145.2:c.-3018C>T; XM_015977506.1:c.-5526G>A; XM_961348.3:c.1740+4G>A; XM_970770.4:c.-3018C>T			XM_961348.3:c.1740+4G>A	No	-	LOC654904	Gene	Gnomon	gene33		654904	GeneID:654904			Gene	LOC654904	protein_coding
LGX	228898^228899	Insertion	-	T	No	1	Homozygous	24	24	100	1	11	21	11	21	0.34375	38.0833	32	32	14	16		1	1	no	T/T	No	1	92.9048	XM_015977506.1:c.-1931dup; XM_961348.3:c.*1856dup				No	-
LGX	232645	SNV	G	C	No	1	Homozygous	24	24	100	1	15	14	15	14	0.482759	38.0833	29	29	17	17		1	1	no	C/C	No	1	88.3525	XM_015977506.1:c.-28+1842G>C			XM_015977506.1:c.-28+1842G>C	No	-	LOC654847	Gene	Gnomon	gene34		654847	GeneID:654847			Gene	LOC654847	protein_coding
LGX	237002	SNV	G	A	No	1	Homozygous	27	27	100	1	7	22	7	22	0.241379	39.2593	29	29	18	18		1	1	no	A/A	No	1	101.919	XM_015977506.1:c.-27-2673G>A			XM_015977506.1:c.-27-2673G>A	No	-	LOC654847	Gene	Gnomon	gene34		654847	GeneID:654847			Gene	LOC654847	protein_coding
LGX	237027..237028	MNV	CC	GT	No	2	Homozygous	21	21	100	1	8	15	8	15	0.347826	38.6341	23	23	17	16		1	1	no	GT/GT	No	1	200	XM_015977506.1:c.-27-2648_-27-2647delinsGT			XM_015977506.1:c.-27-2648_-27-2647delinsGT	No	-	LOC654847	Gene	Gnomon	gene34		654847	GeneID:654847			Gene	LOC654847	protein_coding
LGX	237262	SNV	T	C	No	1	Homozygous	25	25	100	1	19	8	19	8	0.296296	39.88	27	27	15	16		1	1	no	C/C	No	1	94.3688	XM_015977506.1:c.-27-2413T>C			XM_015977506.1:c.-27-2413T>C	No	-	LOC654847	Gene	Gnomon	gene34		654847	GeneID:654847			Gene	LOC654847	protein_coding
LGX	239643	SNV	G	T	No	1	Homozygous	22	22	100	1	21	11	21	11	0.34375	37.3182	32	32	17	15		1	1	no	T/T	No	1	86.8838	XM_015977506.1:c.-27-32G>T			XM_015977506.1:c.-27-32G>T	No	-	LOC654847	Gene	Gnomon	gene34		654847	GeneID:654847			Gene	LOC654847	protein_coding
LGX	252409^252410	Insertion	-	T	No	1	Heterozygous	12	27	44.4444	1	4	8	15	15	0.333333	39	12	30	7	9	1.81	0.4211	0.780879	no	-/T	Yes	10	86.8313					No	-	LOC107397700	Gene	Gnomon	gene35		107397700	GeneID:107397700			Gene	LOC107397700	lncRNA
LGX	252469^252470	Insertion	-	GTACTC	No	6	Heterozygous	7	23	30.4348	1	3	5	11	14	0.375	38.7805	8	25	6	6	2.19	0.411717	0.989738	no	complex	No	1	200					No	-	LOC107397700	Gene	Gnomon	gene35		107397700	GeneID:107397700			Gene	LOC107397700	lncRNA
LGX	254017	SNV	G	A	No	1	Heterozygous	19	41	46.3415	1	13	7	31	12	0.35	37.0526	20	43	14	14	0.04	0.577532	0.957535	no	A/G	No	1	136.668					No	-
LGX	254044..254045	MNV	AC	TT	No	2	Homozygous	54	55	98.1818	1	40	19	40	20	0.322034	38.1389	59	60	37	38		0.999478	1	no	TT/TT	No	1	200					No	-
LGX	254219	SNV	A	T	No	1	Heterozygous	49	135	36.2963	1	29	29	83	69	0.5	37.7551	58	152	34	38	-0.69	0.640117	0.991406	no	A/T	No	1	200					No	-
LGX	254520	SNV	T	A	No	1	Heterozygous	19	47	40.4255	1	6	13	17	34	0.315789	36.2632	19	51	11	11	-1.61	0.0456557	1	no	A/T	No	1	120.532					No	-
LGX	286137	SNV	G	A	No	1	Homozygous	22	22	100	1	12	17	12	17	0.413793	37.9091	29	29	16	16		1	1	no	A/A	No	1	86.8819	XM_008202136.2:c.393+83G>A; XM_964065.4:c.-923C>T			XM_008202136.2:c.393+83G>A	No	-	LOC103314900	Gene	Gnomon	gene41		103314900	GeneID:103314900			Gene	LOC103314900	protein_coding
LGX	288318	SNV	C	A	No	1	Homozygous	23	23	100	1	8	17	8	17	0.32	38.7391	25	25	16	18		1	1	no	A/A	No	1	89.8959	NM_001114363.1:c.-3247C>A; XM_008202136.2:c.1523+11C>A; XM_964065.4:c.-3104G>T			XM_008202136.2:c.1523+11C>A	No	-	LOC103314900	Gene	Gnomon	gene41		103314900	GeneID:103314900			Gene	LOC103314900	protein_coding
LGX	289236	SNV	C	G	No	1	Homozygous	25	25	100	1	15	12	15	12	0.444444	39.4	27	27	17	18		1	1	no	G/G	No	1	94.3685	NM_001114363.1:c.-2329C>G; XM_008202136.2:c.*66C>G; XM_964065.4:c.-4022G>C			XM_008202136.2:c.*66C>G	No	-	LOC103314900	Gene	Gnomon	gene41		<a href="https://www.ncbi.nlm.nih.gov/entrez/query.fcgi?db=gene&cmd=Retrieve&dopt=full_report&list_uids=103314900">103314900</a>, <a href="https://www.ncbi.nlm.nih.gov/entrez/query.fcgi?db=gene&cmd=Retrieve&dopt=full_report&list_uids=103314900">103314900</a>	GeneID:103314900			Gene	LOC103314900	protein_coding
LGX	289620	SNV	C	T	No	1	Homozygous	24	24	100	1	17	8	17	8	0.32	38.4583	25	25	18	17		1	1	no	T/T	No	1	92.8981	NM_001114363.1:c.-1945C>T; XM_008202136.2:c.*450C>T; XM_964065.4:c.-4406G>A				No	-
LGX	289860	SNV	A	G	No	1	Homozygous	22	22	100	1	12	11	12	11	0.478261	38.8636	23	23	16	18		1	1	no	G/G	No	1	85.3409	NM_001114363.1:c.-1705A>G; XM_008202136.2:c.*690A>G; XM_964065.4:c.-4646T>C				No	-
LGX	291002	Deletion	A	-	No	1	Homozygous	27	27	100	1	18	10	18	10	0.357143	38.7037	28	28	18	20		1	1	no	-/-	No	1	110.838	NM_001114363.1:c.-555del; XM_008202136.2:c.*1840del; XM_008202137.1:c.-4535del; XM_964209.2:c.-4535del				No	-
LGX	291581	SNV	C	T	No	1	Homozygous	24	24	100	1	19	9	19	9	0.321429	39.5	28	28	20	19		1	1	no	T/T	No	1	92.9045	NM_001114363.1:c.-12+28C>T; XM_008202137.1:c.-3964C>T; XM_964209.2:c.-3964C>T			NM_001114363.1:c.-12+28C>T	No	-	Efa1	Gene	BestRefSeq	gene42		655495	GeneID:655495		elongation factor 1-alpha	Gene	Efa1	protein_coding
LGX	293780..293784	Deletion	CACTT	-	No	5	Homozygous	22	22	100	1	13	14	13	14	0.481481	36.5	27	27	19	24		1	1	no	-/-	No	1	200	NM_001114363.1:c.*284_*288del; XM_008202137.1:c.-1762_-1758del; XM_964209.2:c.-1762_-1758del				No	-
LGX	295160	SNV	C	G	No	1	Homozygous	23	23	100	1	16	9	16	9	0.36	39.5217	25	25	12	16		1	1	no	G/G	No	1	88.3504	NM_001114363.1:c.*1661C>G; XM_008202137.1:c.-385C>G; XM_964209.2:c.-385C>G				No	-
LGX	295170	SNV	C	T	No	1	Homozygous	24	24	100	1	16	9	16	9	0.36	38.5833	25	25	13	17		1	1	no	T/T	No	1	92.9011	NM_001114363.1:c.*1671C>T; XM_008202137.1:c.-375C>T; XM_964209.2:c.-375C>T				No	-
LGX	299680	Deletion	T	-	No	1	Homozygous	23	23	100	1	19	6	19	6	0.24	37.6087	25	25	16	17		1	1	no	-/-	No	1	98.799	XM_008202137.1:c.1370-176del; XM_964209.2:c.1369+191del			XM_008202137.1:c.1370-176del	No	-	LOC657767	Gene	Gnomon	gene43		657767	GeneID:657767			Gene	LOC657767	protein_coding
LGX	301867	SNV	G	A	No	1	Homozygous	22	22	100	1	14	18	14	18	0.4375	36.9091	32	32	14	15		1	1	no	A/A	No	1	86.895	XM_008202137.1:c.2358G>A; XM_964209.2:c.2178G>A			XM_008202137.1:c.2358G>A	No	No	LOC657767	Gene	Gnomon	gene43		<a href="https://www.ncbi.nlm.nih.gov/entrez/query.fcgi?db=gene&cmd=Retrieve&dopt=full_report&list_uids=657767">657767</a>, <a href="https://www.ncbi.nlm.nih.gov/entrez/query.fcgi?db=gene&cmd=Retrieve&dopt=full_report&list_uids=657767">657767</a>, <a href="https://www.ncbi.nlm.nih.gov/entrez/query.fcgi?db=gene&cmd=Retrieve&dopt=full_report&list_uids=657767">657767</a>	GeneID:657767			Gene	LOC657767	protein_coding
LGX	302245	SNV	T	C	No	1	Homozygous	22	22	100	1	17	7	17	7	0.291667	37.1818	24	24	14	15		1	1	no	C/C	No	1	85.3347	XM_008202137.1:c.2736T>C; XM_964209.2:c.2556T>C			XM_008202137.1:c.2736T>C	No	No	LOC657767	Gene	Gnomon	gene43		<a href="https://www.ncbi.nlm.nih.gov/entrez/query.fcgi?db=gene&cmd=Retrieve&dopt=full_report&list_uids=657767">657767</a>, <a href="https://www.ncbi.nlm.nih.gov/entrez/query.fcgi?db=gene&cmd=Retrieve&dopt=full_report&list_uids=657767">657767</a>, <a href="https://www.ncbi.nlm.nih.gov/entrez/query.fcgi?db=gene&cmd=Retrieve&dopt=full_report&list_uids=657767">657767</a>	GeneID:657767			Gene	LOC657767	protein_coding
LGX	302635	SNV	C	T	No	1	Homozygous	20	20	100	1	7	15	7	15	0.318182	38.05	22	22	10	11		1	1	no	T/T	No	1	80.8729	XM_008202137.1:c.3126C>T; XM_964209.2:c.2946C>T			XM_008202137.1:c.3126C>T	No	No	LOC657767	Gene	Gnomon	gene43		<a href="https://www.ncbi.nlm.nih.gov/entrez/query.fcgi?db=gene&cmd=Retrieve&dopt=full_report&list_uids=657767">657767</a>, <a href="https://www.ncbi.nlm.nih.gov/entrez/query.fcgi?db=gene&cmd=Retrieve&dopt=full_report&list_uids=657767">657767</a>, <a href="https://www.ncbi.nlm.nih.gov/entrez/query.fcgi?db=gene&cmd=Retrieve&dopt=full_report&list_uids=657767">657767</a>	GeneID:657767			Gene	LOC657767	protein_coding
LGX	306476	SNV	G	A	No	1	Homozygous	20	20	100	1	7	13	7	13	0.35	38.9	20	20	11	14		1	1	no	A/A	No	1	80.8752	XM_008202137.1:c.3602-29G>A; XM_015979552.1:c.*2360C>T; XM_964209.2:c.3422-29G>A			XM_008202137.1:c.3602-29G>A	No	-	LOC657767	Gene	Gnomon	gene43		657767	GeneID:657767			Gene	LOC657767	protein_coding
LGX	307812	SNV	C	A	No	1	Homozygous	21	21	100	1	11	13	11	13	0.458333	37.9048	24	24	15	15		1	1	no	A/A	No	1	83.8787	XM_008202137.1:c.*1216C>A; XM_015979552.1:c.*1024G>T; XM_964209.2:c.*1216C>A				No	-
LGX	307983..307984	Deletion	TA	-	No	2	Homozygous	20	20	100	1	9	11	9	11	0.45	37.45	20	20	12	13		1	1	no	-/-	No	1	200	XM_008202137.1:c.*1388_*1389del; XM_015979552.1:c.*852_*853del; XM_964209.2:c.*1388_*1389del				No	-
LGX	308069..308073	Deletion	TTTAC	-	No	5	Homozygous	25	25	100	1	16	10	16	10	0.384615	38.04	26	26	16	18		1	1	no	-/-	No	1	200	XM_008202137.1:c.*1475_*1479del; XM_015979552.1:c.*763_*767del; XM_964209.2:c.*1475_*1479del				No	-
LGX	308114	SNV	A	G	No	1	Homozygous	22	22	100	1	18	10	18	10	0.357143	38.7727	28	28	17	15		1	1	no	G/G	No	1	85.3392	XM_008202137.1:c.*1518A>G; XM_015979552.1:c.*722T>C; XM_964209.2:c.*1518A>G				No	-
LGX	308117	SNV	A	T	No	1	Homozygous	23	23	100	1	19	10	19	10	0.344828	38.8261	29	29	17	16		1	1	no	T/T	No	1	89.8888	XM_008202137.1:c.*1521A>T; XM_015979552.1:c.*719T>A; XM_964209.2:c.*1521A>T				No	-
LGX	308119	SNV	T	A	No	1	Homozygous	23	23	100	1	19	10	19	10	0.344828	39.3043	29	29	17	16		1	1	no	A/A	No	1	89.8907	XM_008202137.1:c.*1523T>A; XM_015979552.1:c.*717A>T; XM_964209.2:c.*1523T>A				No	-
LGX	308845	SNV	C	T	No	1	Homozygous	22	22	100	1	15	11	15	11	0.423077	38.3182	26	26	15	17		1	1	no	T/T	No	1	86.8881	XM_008202137.1:c.*2249C>T; XM_015979552.1:c.3876G>A; XM_964209.2:c.*2249C>T	XP_015835038.1:p.Met1292Ile	XP_015835038.1:p.Met1292Ile	XM_015979552.1:c.3876G>A	No	Yes	LOC657847	Gene	Gnomon	gene44		<a href="https://www.ncbi.nlm.nih.gov/entrez/query.fcgi?db=gene&cmd=Retrieve&dopt=full_report&list_uids=657847">657847</a>, <a href="https://www.ncbi.nlm.nih.gov/entrez/query.fcgi?db=gene&cmd=Retrieve&dopt=full_report&list_uids=657847">657847</a>	GeneID:657847			Gene	LOC657847	protein_coding
LGX	309017	SNV	C	G	No	1	Homozygous	29	29	100	1	13	19	13	19	0.40625	37.7586	32	32	23	25		1	1	no	G/G	No	1	103.397	XM_008202137.1:c.*2421C>G; XM_015979552.1:c.3704G>C; XM_964209.2:c.*2421C>G	XP_015835038.1:p.Gly1235Ala	XP_015835038.1:p.Gly1235Ala	XM_015979552.1:c.3704G>C	No	Yes	LOC657847	Gene	Gnomon	gene44		<a href="https://www.ncbi.nlm.nih.gov/entrez/query.fcgi?db=gene&cmd=Retrieve&dopt=full_report&list_uids=657847">657847</a>, <a href="https://www.ncbi.nlm.nih.gov/entrez/query.fcgi?db=gene&cmd=Retrieve&dopt=full_report&list_uids=657847">657847</a>	GeneID:657847			Gene	LOC657847	protein_coding
LGX	310228^310229	Insertion	-	AA	No	2	Homozygous	21	22	95.4545	1	12	11	12	12	0.478261	38.4017	23	24	17	19		0.999774	1	no	AA/AA	No	1	200	XM_015979552.1:c.2874-248_2874-247dup			XM_015979552.1:c.2874-248_2874-247dup	No	-	LOC657847	Gene	Gnomon	gene44		657847	GeneID:657847			Gene	LOC657847	protein_coding
LGX	310311	SNV	G	A	No	1	Homozygous	24	24	100	1	15	11	15	11	0.423077	38.2083	26	26	16	16		1	1	no	A/A	No	1	92.904	XM_015979552.1:c.2874-329C>T			XM_015979552.1:c.2874-329C>T	No	-	LOC657847	Gene	Gnomon	gene44		657847	GeneID:657847			Gene	LOC657847	protein_coding
LGX	312110	SNV	A	G	No	1	Homozygous	39	39	100	1	19	26	19	26	0.422222	37.6923	45	45	22	29		1	1	no	G/G	No	1	136.514	XM_015979552.1:c.2303T>C	XP_015835038.1:p.Phe768Ser	XP_015835038.1:p.Phe768Ser	XM_015979552.1:c.2303T>C	No	Yes	LOC657847	Gene	Gnomon	gene44		<a href="https://www.ncbi.nlm.nih.gov/entrez/query.fcgi?db=gene&cmd=Retrieve&dopt=full_report&list_uids=657847">657847</a>, <a href="https://www.ncbi.nlm.nih.gov/entrez/query.fcgi?db=gene&cmd=Retrieve&dopt=full_report&list_uids=657847">657847</a>	GeneID:657847			Gene	LOC657847	protein_coding
LGX	318787	SNV	C	T	No	1	Homozygous	20	20	100	1	14	6	14	6	0.3	39	20	20	14	15		1	1	no	T/T	No	1	80.8727	XM_015979552.1:c.89-1561G>A			XM_015979552.1:c.89-1561G>A	No	-	LOC657847	Gene	Gnomon	gene44		657847	GeneID:657847			Gene	LOC657847	protein_coding
LGX	322118	SNV	C	T	No	1	Homozygous	29	29	100	1	17	13	17	13	0.433333	38.3793	30	30	22	21		1	1	no	T/T	No	1	107.937	XM_015979552.1:c.89-4892G>A			XM_015979552.1:c.89-4892G>A	No	-	LOC657847	Gene	Gnomon	gene44		657847	GeneID:657847			Gene	LOC657847	protein_coding
LGX	324327	SNV	T	C	No	1	Homozygous	24	24	100	1	13	15	13	15	0.464286	36.8333	28	28	17	17		1	1	no	C/C	No	1	91.3592	XM_015979552.1:c.89-7101A>G			XM_015979552.1:c.89-7101A>G	No	-	LOC657847	Gene	Gnomon	gene44		657847	GeneID:657847			Gene	LOC657847	protein_coding
LGX	324784	SNV	G	A	No	1	Homozygous	20	20	100	1	10	14	10	14	0.416667	36.7	24	24	14	16		1	1	no	A/A	No	1	80.8786	XM_015979552.1:c.89-7558C>T			XM_015979552.1:c.89-7558C>T	No	-	LOC657847	Gene	Gnomon	gene44		657847	GeneID:657847			Gene	LOC657847	protein_coding
LGX	335963	SNV	A	G	No	1	Homozygous	23	23	100	1	16	10	16	10	0.384615	38.7391	26	26	18	18		1	1	no	G/G	No	1	88.3429	XM_015979552.1:c.88+4315T>C			XM_015979552.1:c.88+4315T>C	No	-	LOC657847	Gene	Gnomon	gene44		657847	GeneID:657847			Gene	LOC657847	protein_coding
LGX	336028	SNV	C	A	No	1	Homozygous	23	23	100	1	11	14	11	14	0.44	39	25	25	16	16		1	1	no	A/A	No	1	89.8917	XM_015979552.1:c.88+4250G>T			XM_015979552.1:c.88+4250G>T	No	-	LOC657847	Gene	Gnomon	gene44		657847	GeneID:657847			Gene	LOC657847	protein_coding
LGX	340853	SNV	G	A	No	1	Homozygous	25	25	100	1	12	14	12	14	0.461538	38.16	26	26	18	19		1	1	no	A/A	No	1	95.9076	XM_015979552.1:c.-12-476C>T			XM_015979552.1:c.-12-476C>T	No	-	LOC657847	Gene	Gnomon	gene44		657847	GeneID:657847			Gene	LOC657847	protein_coding
LGX	340896	SNV	A	T	No	1	Homozygous	30	30	100	1	11	22	11	22	0.333333	39.2333	33	33	19	20		1	1	no	T/T	No	1	110.944	XM_015979552.1:c.-12-519T>A			XM_015979552.1:c.-12-519T>A	No	-	LOC657847	Gene	Gnomon	gene44		657847	GeneID:657847			Gene	LOC657847	protein_coding
LGX	345639	SNV	G	A	No	1	Homozygous	23	23	100	1	10	14	10	14	0.416667	36.6522	24	24	16	20		1	1	no	A/A	No	1	89.8956	XM_015979552.1:c.-13+2030C>T			XM_015979552.1:c.-13+2030C>T	No	-	LOC657847	Gene	Gnomon	gene44		657847	GeneID:657847			Gene	LOC657847	protein_coding
LGX	345645	SNV	C	T	No	1	Homozygous	21	21	100	1	10	13	10	13	0.434783	36.4286	23	23	16	19		1	1	no	T/T	No	1	83.8871	XM_015979552.1:c.-13+2024G>A			XM_015979552.1:c.-13+2024G>A	No	-	LOC657847	Gene	Gnomon	gene44		657847	GeneID:657847			Gene	LOC657847	protein_coding
LGX	349098	SNV	C	T	No	1	Homozygous	22	22	100	1	10	16	10	16	0.384615	39.2727	26	26	16	16		1	1	no	T/T	No	1	86.886	XM_015979552.1:c.-1442G>A				No	-
LGX	358706	SNV	T	C	No	1	Homozygous	22	22	100	1	13	9	13	9	0.409091	37.0909	22	22	20	16		1	1	no	C/C	No	1	85.3445					No	-
LGX	362521	SNV	C	T	No	1	Homozygous	31	31	100	1	22	21	22	21	0.488372	38.6129	43	43	20	18		1	1	no	T/T	No	1	113.951					No	-
LGX	363001	SNV	A	G	No	1	Homozygous	22	22	100	1	12	12	12	12	0.5	38.1364	24	24	15	16		1	1	no	G/G	No	1	85.3384					No	-
LGX	368009..368011	Deletion	ATA	-	No	3	Homozygous	26	26	100	1	12	15	12	15	0.444444	35.8846	27	27	23	17		1	1	no	-/-	No	1	200					No	-
LGX	368290	SNV	T	C	No	1	Homozygous	24	24	100	1	15	10	15	10	0.4	37.5417	25	25	17	17		1	1	no	C/C	No	1	91.3585					No	-
LGX	384742	SNV	C	T	No	1	Homozygous	22	22	100	1	21	1	21	1	0.0454545	38.4545	22	22	9	14		1	1	no	T/T	No	1	86.8868					No	-
LGX	391641	SNV	A	C	No	1	Homozygous	21	21	100	1	11	13	11	13	0.458333	36.7619	24	24	19	19		1	1	no	C/C	No	1	82.3341					No	-
LGX	394649	SNV	T	A	No	1	Homozygous	21	21	100	1	16	10	16	10	0.384615	39.5238	26	26	14	15		1	1	no	A/A	No	1	83.8734					No	-
LGX	397563	SNV	T	A	No	1	Homozygous	20	20	100	1	8	12	8	12	0.4	39.3	20	20	14	14		1	1	no	A/A	No	1	80.8697					No	-
LGX	405073	SNV	G	A	No	1	Homozygous	21	21	100	1	5	17	5	17	0.227273	36.1429	22	22	13	15		1	1	no	A/A	No	1	83.8818					No	-
LGX	407371	SNV	C	T	No	1	Homozygous	23	23	100	1	11	13	11	13	0.458333	37.6087	24	24	17	18		1	1	no	T/T	No	1	89.8953					No	-
LGX	411506	SNV	T	C	No	1	Homozygous	28	28	100	1	14	17	14	17	0.451613	37.25	31	31	22	21		1	1	no	C/C	No	1	103.397					No	-
LGX	415224	SNV	C	A	No	1	Homozygous	21	21	100	1	5	17	5	17	0.227273	38.5238	22	22	15	16		1	1	no	A/A	No	1	83.8745					No	-
LGX	419138	SNV	T	C	No	1	Homozygous	26	26	100	1	19	10	19	10	0.344828	35.7308	29	29	19	17		1	1	no	C/C	No	1	97.3765					No	-
LGX	419141	SNV	T	G	No	1	Homozygous	25	25	100	1	18	10	18	10	0.357143	35.6	28	28	19	17		1	1	no	G/G	No	1	94.3681					No	-
LGX	419190	SNV	T	C	No	1	Homozygous	22	22	100	1	8	16	8	16	0.333333	38.1364	24	24	14	16		1	1	no	C/C	No	1	85.3437					No	-
LGX	424749	SNV	A	G	No	1	Homozygous	24	24	100	1	10	16	10	16	0.384615	37.875	26	26	15	14		1	1	no	G/G	No	1	91.3612					No	-
LGX	426296	SNV	G	A	No	1	Homozygous	22	22	100	1	9	15	9	15	0.375	37.4091	24	24	12	12		1	1	no	A/A	No	1	86.8849					No	-
LGX	426912	SNV	G	T	No	1	Homozygous	20	20	100	1	9	12	9	12	0.428571	38.05	21	21	15	16		1	1	no	T/T	No	1	80.866					No	-
LGX	427528	SNV	G	T	No	1	Homozygous	20	20	100	1	10	10	10	10	0.5	37.5	20	20	11	12		1	1	no	T/T	No	1	80.8717					No	-
LGX	430151	Deletion	T	-	No	1	Homozygous	21	21	100	1	14	11	14	11	0.44	38.0952	25	25	16	15		1	1	no	-/-	No	1	92.7799					No	-
LGX	430155..430162	Deletion	CATTATAA	-	No	8	Homozygous	21	21	100	1	14	12	14	12	0.461538	37.0476	26	26	20	19		1	1	no	-/-	No	1	200					No	-
LGX	430858	SNV	G	A	No	1	Homozygous	20	20	100	1	8	15	8	15	0.347826	37.4	23	23	14	16		1	1	no	A/A	No	1	80.8717					No	-
LGX	434995	SNV	C	A	No	1	Homozygous	27	27	100	1	19	11	19	11	0.366667	39.2593	30	30	21	24		1	1	no	A/A	No	1	101.919					No	-
LGX	435008	SNV	C	T	No	1	Homozygous	28	28	100	1	19	14	19	14	0.424242	38.4286	33	33	22	24		1	1	no	T/T	No	1	104.932					No	-
LGX	435024	SNV	A	C	No	1	Homozygous	28	28	100	1	18	15	18	15	0.454545	38.5357	33	33	20	22		1	1	no	C/C	No	1	103.394					No	-
LGX	435070^435071	Insertion	-	A	No	1	Homozygous	25	25	100	1	15	14	15	14	0.482759	37.8	29	29	16	17		1	1	no	A/A	No	1	95.9157					No	-
LGX	436969^436970	Insertion	-	A	No	1	Homozygous	24	24	100	1	16	14	16	14	0.466667	38.625	30	30	17	20		1	1	no	A/A	No	1	92.9052					No	-
LGX	445456^445457	Insertion	-	A	No	1	Homozygous	30	30	100	1	20	14	20	14	0.411765	37.5	34	34	15	22		1	1	no	A/A	No	1	110.955					No	-
LGX	447657	SNV	C	T	No	1	Homozygous	21	21	100	1	14	11	14	11	0.44	39.1429	25	25	17	17		1	1	no	T/T	No	1	83.8804					No	-
LGX	455686	SNV	T	G	No	1	Homozygous	26	26	100	1	14	16	14	16	0.466667	39.2692	30	30	18	17		1	1	no	G/G	No	1	97.3775					No	-
LGX	457997	Deletion	C	-	No	1	Homozygous	24	24	100	1	13	14	13	14	0.481481	35.9583	27	27	15	16		1	1	no	-/-	No	1	101.809					No	-
LGX	464865	SNV	C	T	No	1	Homozygous	21	21	100	1	10	13	10	13	0.434783	37.8095	23	23	14	15		1	1	no	T/T	No	1	83.8857					No	-
LGX	465504^465505	Insertion	-	C	No	1	Homozygous	22	22	100	1	7	16	7	16	0.304348	38.8182	23	23	20	20		1	1	no	C/C	No	1	85.342					No	-
LGX	466951	SNV	G	A	No	1	Homozygous	24	24	100	1	10	14	10	14	0.416667	37.6667	24	24	12	17		1	1	no	A/A	No	1	92.9008					No	-
LGX	468319	SNV	G	A	No	1	Homozygous	20	20	100	1	10	13	10	13	0.434783	37.15	23	23	15	15		1	1	no	A/A	No	1	80.878					No	-
LGX	468351	SNV	A	G	No	1	Homozygous	22	22	100	1	8	16	8	16	0.333333	38.6364	24	24	15	17		1	1	no	G/G	No	1	85.3392					No	-
LGX	468612	SNV	T	A	No	1	Homozygous	23	23	100	1	9	20	9	20	0.310345	36.8261	29	29	14	11		1	1	no	A/A	No	1	89.9025					No	-
LGX	469786	SNV	A	G	No	1	Homozygous	22	22	100	1	8	17	8	17	0.32	38.1364	25	25	17	18		1	1	no	G/G	No	1	85.3417					No	-
LGX	470351	SNV	C	T	No	1	Homozygous	21	21	100	1	17	7	17	7	0.291667	37.5238	24	24	17	17		1	1	no	T/T	No	1	83.8814					No	-
LGX	470377	SNV	T	C	No	1	Homozygous	21	21	100	1	16	9	16	9	0.36	35.7619	25	25	18	17		1	1	no	C/C	No	1	82.3376					No	-
LGX	470602	SNV	C	T	No	1	Homozygous	32	32	100	1	21	11	21	11	0.34375	39.4375	32	32	17	21		1	1	no	T/T	No	1	116.955					No	-
LGX	470820	SNV	G	A	No	1	Homozygous	36	36	100	1	14	30	14	30	0.318182	39.1667	44	44	16	19		1	1	no	A/A	No	1	128.996					No	-
LGX	477175..477176	Deletion	AA	-	No	2	Homozygous	22	22	100	1	16	11	16	11	0.407407	38	27	27	17	21		1	1	no	-/-	No	1	200					No	-
LGX	477342^477343	Insertion	-	TTT	No	3	Homozygous	20	22	90.9091	1	13	11	15	12	0.458333	38.4	24	27	21	22		0.997909	1	no	TTT/TTT	No	1	200					No	-
LGX	482413	SNV	C	T	No	1	Homozygous	23	23	100	1	15	10	15	10	0.4	38.8696	25	25	16	15		1	1	no	T/T	No	1	89.8929					No	-
LGX	482427	SNV	C	A	No	1	Homozygous	20	20	100	1	13	9	13	9	0.409091	39.8	22	22	14	12		1	1	no	A/A	No	1	80.8684					No	-
LGX	486113	SNV	G	A	No	1	Homozygous	25	25	100	1	17	12	17	12	0.413793	37.16	29	29	19	17		1	1	no	A/A	No	1	92.8962	XM_964425.3:c.-3381G>A				No	-
LGX	487500	SNV	G	A	No	1	Homozygous	22	22	100	1	10	18	10	18	0.357143	37.9545	28	28	18	15		1	1	no	A/A	No	1	86.886	XM_008202138.2:c.-4740G>A; XM_015980732.1:c.-4749G>A; XM_964425.3:c.-1994G>A; XM_964498.3:c.-4631G>A				No	-
LGX	487514	SNV	A	G	No	1	Homozygous	25	25	100	1	10	20	10	20	0.333333	37.2	30	30	18	16		1	1	no	G/G	No	1	94.3714	XM_008202138.2:c.-4726A>G; XM_015980732.1:c.-4735A>G; XM_964425.3:c.-1980A>G; XM_964498.3:c.-4617A>G				No	-
LGX	487518	SNV	A	T	No	1	Homozygous	24	24	100	1	10	19	10	19	0.344828	37.5	29	29	17	15		1	1	no	T/T	No	1	92.9055	XM_008202138.2:c.-4722A>T; XM_015980732.1:c.-4731A>T; XM_964425.3:c.-1976A>T; XM_964498.3:c.-4613A>T				No	-
LGX	487540	SNV	T	C	No	1	Homozygous	25	25	100	1	13	18	13	18	0.419355	38.08	31	31	17	15		1	1	no	C/C	No	1	94.3569	XM_008202138.2:c.-4700T>C; XM_015980732.1:c.-4709T>C; XM_964425.3:c.-1954T>C; XM_964498.3:c.-4591T>C				No	-
LGX	487543	SNV	G	A	No	1	Homozygous	26	26	100	1	13	18	13	18	0.419355	38.5385	31	31	18	16		1	1	no	A/A	No	1	95.9071	XM_008202138.2:c.-4697G>A; XM_015980732.1:c.-4706G>A; XM_964425.3:c.-1951G>A; XM_964498.3:c.-4588G>A				No	-
LGX	487562	SNV	C	A	No	1	Homozygous	24	24	100	1	12	20	12	20	0.375	35.9167	32	32	14	16		1	1	no	A/A	No	1	92.8979	XM_008202138.2:c.-4678C>A; XM_015980732.1:c.-4687C>A; XM_964425.3:c.-1932C>A; XM_964498.3:c.-4569C>A				No	-
LGX	489290	Deletion	T	-	No	1	Homozygous	20	20	100	1	17	6	17	6	0.26087	37.6	23	23	13	11		1	1	no	-/-	No	1	89.7698	XM_008202138.2:c.-2948del; XM_015980732.1:c.-2957del; XM_964425.3:c.-202del; XM_964498.3:c.-2839del				No	-
LGX	489293	SNV	C	A	No	1	Homozygous	20	20	100	1	17	6	17	6	0.26087	38	23	23	13	11		1	1	no	A/A	No	1	80.8704	XM_008202138.2:c.-2947C>A; XM_015980732.1:c.-2956C>A; XM_964425.3:c.-201C>A; XM_964498.3:c.-2838C>A				No	-
LGX	489813	SNV	G	A	No	1	Homozygous	24	24	100	1	4	21	4	21	0.16	38.4167	25	25	15	19		1	1	no	A/A	No	1	92.9019	XM_008202138.2:c.-2427G>A; XM_015980732.1:c.-2436G>A; XM_964425.3:c.54-37G>A; XM_964498.3:c.-2318G>A			XM_964425.3:c.54-37G>A	No	-	LOC658006	Gene	Gnomon	gene45		658006	GeneID:658006			Gene	LOC658006	protein_coding
LGX	490919	SNV	C	G	No	1	Homozygous	21	21	100	1	7	14	7	14	0.333333	37.9048	21	21	15	17		1	1	no	G/G	No	1	82.3331	XM_008202138.2:c.-1321C>G; XM_015980732.1:c.-1330C>G; XM_964425.3:c.1074-7C>G; XM_964498.3:c.-1212C>G			XM_964425.3:c.1074-7C>G	No	-	LOC658006	Gene	Gnomon	gene45		658006	GeneID:658006			Gene	LOC658006	protein_coding
LGX	492290	SNV	C	T	No	1	Homozygous	20	20	100	1	14	9	14	9	0.391304	35.75	23	23	14	13		1	1	no	T/T	No	1	80.8793	XM_008202138.2:c.-9+59C>T; XM_008202139.2:c.*1985G>A; XM_015980732.1:c.-17-16C>T; XM_964425.3:c.*1097C>T; XM_964498.3:c.102-29C>T; XM_964582.3:c.*1985G>A			XM_964498.3:c.102-29C>T	No	-	LOC658085	Gene	Gnomon	gene46		658085	GeneID:658085			Gene	LOC658085	protein_coding
LGX	495764	SNV	T	C	No	1	Homozygous	26	26	100	1	20	11	20	11	0.354839	38.5769	31	31	16	18		1	1	no	C/C	No	1	94.3711	XM_008202139.2:c.393A>G; XM_964582.3:c.393A>G			XM_008202139.2:c.393A>G	No	No	LOC658173	Gene	Gnomon	gene47		<a href="https://www.ncbi.nlm.nih.gov/entrez/query.fcgi?db=gene&cmd=Retrieve&dopt=full_report&list_uids=658173">658173</a>, <a href="https://www.ncbi.nlm.nih.gov/entrez/query.fcgi?db=gene&cmd=Retrieve&dopt=full_report&list_uids=658173">658173</a>, <a href="https://www.ncbi.nlm.nih.gov/entrez/query.fcgi?db=gene&cmd=Retrieve&dopt=full_report&list_uids=658173">658173</a>	GeneID:658173			Gene	LOC658173	protein_coding
LGX	495934	SNV	C	T	No	1	Homozygous	28	28	100	1	19	10	19	10	0.344828	37.9643	29	29	18	23		1	1	no	T/T	No	1	104.938	XM_008202139.2:c.223G>A; XM_964582.3:c.223G>A	XP_008200361.1:p.Val75Met; XP_969675.1:p.Val75Met	XP_008200361.1:p.Val75Met	XM_008202139.2:c.223G>A	No	Yes	LOC658173	Gene	Gnomon	gene47		<a href="https://www.ncbi.nlm.nih.gov/entrez/query.fcgi?db=gene&cmd=Retrieve&dopt=full_report&list_uids=658173">658173</a>, <a href="https://www.ncbi.nlm.nih.gov/entrez/query.fcgi?db=gene&cmd=Retrieve&dopt=full_report&list_uids=658173">658173</a>, <a href="https://www.ncbi.nlm.nih.gov/entrez/query.fcgi?db=gene&cmd=Retrieve&dopt=full_report&list_uids=658173">658173</a>	GeneID:658173			Gene	LOC658173	protein_coding
LGX	496233..496234	MNV	CA	TC	No	2	Homozygous	23	23	100	1	14	11	14	11	0.44	37.1111	25	25	18	20		1	1	no	TC/TC	No	1	200	XM_008202139.2:c.-27-51_-27-50delinsGA; XM_964582.3:c.-27-51_-27-50delinsGA			XM_008202139.2:c.-27-51_-27-50delinsGA	No	-	LOC658173	Gene	Gnomon	gene47		658173	GeneID:658173			Gene	LOC658173	protein_coding
LGX	496256	SNV	A	C	No	1	Homozygous	22	22	100	1	12	12	12	12	0.5	38.7727	24	24	14	18		1	1	no	C/C	No	1	85.3453	XM_008202139.2:c.-27-73T>G; XM_964582.3:c.-27-73T>G			XM_008202139.2:c.-27-73T>G	No	-	LOC658173	Gene	Gnomon	gene47		658173	GeneID:658173			Gene	LOC658173	protein_coding
LGX	497271	SNV	A	G	No	1	Homozygous	26	26	100	1	15	17	15	17	0.46875	36.4231	32	32	19	20		1	1	no	G/G	No	1	97.3757	XM_008202139.2:c.-27-1088T>C; XM_964582.3:c.-27-1088T>C			XM_008202139.2:c.-27-1088T>C	No	-	LOC658173	Gene	Gnomon	gene47		658173	GeneID:658173			Gene	LOC658173	protein_coding
LGX	498599	SNV	G	A	No	1	Homozygous	21	21	100	1	12	11	12	11	0.478261	36.1905	23	23	14	15		1	1	no	A/A	No	1	83.888	XM_008202139.2:c.-27-2416C>T; XM_964582.3:c.-27-2416C>T			XM_008202139.2:c.-27-2416C>T	No	-	LOC658173	Gene	Gnomon	gene47		658173	GeneID:658173			Gene	LOC658173	protein_coding
LGX	499175	SNV	T	C	No	1	Homozygous	23	23	100	1	13	11	13	11	0.458333	36.087	24	24	15	18		1	1	no	C/C	No	1	88.3482	XM_008202139.2:c.-27-2992A>G; XM_964582.3:c.-27-2992A>G			XM_008202139.2:c.-27-2992A>G	No	-	LOC658173	Gene	Gnomon	gene47		658173	GeneID:658173			Gene	LOC658173	protein_coding
LGX	499225..499229	Deletion	TTCAT	-	No	5	Homozygous	25	25	100	1	6	19	6	19	0.24	36.32	25	25	15	18		1	1	no	-/-	No	1	200	XM_008202139.2:c.-27-3046_-27-3042del; XM_964582.3:c.-27-3046_-27-3042del			XM_008202139.2:c.-27-3046_-27-3042del	No	-	LOC658173	Gene	Gnomon	gene47		658173	GeneID:658173			Gene	LOC658173	protein_coding
LGX	500412	SNV	C	T	No	1	Homozygous	22	22	100	1	6	16	6	16	0.272727	39.2273	22	22	15	16		1	1	no	T/T	No	1	86.8854	XM_008202139.2:c.-28+3153G>A; XM_964582.3:c.-28+3153G>A			XM_008202139.2:c.-28+3153G>A	No	-	LOC658173	Gene	Gnomon	gene47		658173	GeneID:658173			Gene	LOC658173	protein_coding
LGX	502046	SNV	G	A	No	1	Homozygous	26	26	100	1	9	21	9	21	0.3	38.4231	30	30	21	20		1	1	no	A/A	No	1	98.9154	XM_008202139.2:c.-28+1519C>T; XM_964582.3:c.-28+1519C>T			XM_008202139.2:c.-28+1519C>T	No	-	LOC658173	Gene	Gnomon	gene47		658173	GeneID:658173			Gene	LOC658173	protein_coding
LGX	502063	SNV	T	A	No	1	Homozygous	22	22	100	1	8	17	8	17	0.32	38.3182	25	25	18	16		1	1	no	A/A	No	1	86.886	XM_008202139.2:c.-28+1502A>T; XM_964582.3:c.-28+1502A>T			XM_008202139.2:c.-28+1502A>T	No	-	LOC658173	Gene	Gnomon	gene47		658173	GeneID:658173			Gene	LOC658173	protein_coding
LGX	502828	SNV	A	T	No	1	Homozygous	26	26	100	1	11	18	11	18	0.37931	37	29	29	14	18		1	1	no	T/T	No	1	98.9274	XM_008202139.2:c.-28+737T>A; XM_964582.3:c.-28+737T>A			XM_008202139.2:c.-28+737T>A	No	-	LOC658173	Gene	Gnomon	gene47		658173	GeneID:658173			Gene	LOC658173	protein_coding
LGX	505804	SNV	G	C	No	1	Homozygous	28	28	100	1	18	13	18	13	0.419355	35.1429	31	31	17	24		1	1	no	C/C	No	1	103.396	XM_008202139.2:c.-2267C>G; XM_008202141.2:c.1197C>G; XM_964582.3:c.-2267C>G			XM_008202141.2:c.1197C>G	No	No	LOC658250	Gene	Gnomon	gene48		<a href="https://www.ncbi.nlm.nih.gov/entrez/query.fcgi?db=gene&cmd=Retrieve&dopt=full_report&list_uids=658250">658250</a>, <a href="https://www.ncbi.nlm.nih.gov/entrez/query.fcgi?db=gene&cmd=Retrieve&dopt=full_report&list_uids=658250">658250</a>	GeneID:658250			Gene	LOC658250	protein_coding
LGX	506011	SNV	C	T	No	1	Homozygous	23	23	100	1	11	14	11	14	0.44	37.3913	25	25	14	16		1	1	no	T/T	No	1	89.9023	XM_008202139.2:c.-2474G>A; XM_008202141.2:c.1062-72G>A; XM_964582.3:c.-2474G>A			XM_008202141.2:c.1062-72G>A	No	-	LOC658250	Gene	Gnomon	gene48		658250	GeneID:658250			Gene	LOC658250	protein_coding
LGX	506321	SNV	T	C	No	1	Homozygous	21	21	100	1	15	8	15	8	0.347826	39.381	23	23	14	18		1	1	no	C/C	No	1	82.3249	XM_008202139.2:c.-2784A>G; XM_008202141.2:c.1062-382A>G; XM_964582.3:c.-2784A>G			XM_008202141.2:c.1062-382A>G	No	-	LOC658250	Gene	Gnomon	gene48		658250	GeneID:658250			Gene	LOC658250	protein_coding
LGX	506472	SNV	G	A	No	1	Homozygous	21	21	100	1	9	12	9	12	0.428571	38.7143	21	21	15	16		1	1	no	A/A	No	1	83.8768	XM_008202139.2:c.-2935C>T; XM_008202141.2:c.1062-533C>T; XM_964582.3:c.-2935C>T			XM_008202141.2:c.1062-533C>T	No	-	LOC658250	Gene	Gnomon	gene48		658250	GeneID:658250			Gene	LOC658250	protein_coding
LGX	508027..508028	MNV	CT	TG	No	2	Homozygous	23	24	95.8333	1	17	10	18	10	0.37037	39	27	28	17	22		0.999991	1	no	TG/TG	No	1	200	XM_008202139.2:c.-4491_-4490delinsCA; XM_008202141.2:c.910+9_910+10delinsCA; XM_964582.3:c.-4491_-4490delinsCA			XM_008202141.2:c.910+9_910+10delinsCA	No	-	LOC658250	Gene	Gnomon	gene48		658250	GeneID:658250			Gene	LOC658250	protein_coding
LGX	508607	SNV	G	A	No	1	Homozygous	25	25	100	1	13	13	13	13	0.5	38	26	26	16	19		1	1	no	A/A	No	1	92.9011	XM_008202139.2:c.-5070C>T; XM_008202141.2:c.432C>T; XM_964582.3:c.-5070C>T			XM_008202141.2:c.432C>T	No	No	LOC658250	Gene	Gnomon	gene48		<a href="https://www.ncbi.nlm.nih.gov/entrez/query.fcgi?db=gene&cmd=Retrieve&dopt=full_report&list_uids=658250">658250</a>, <a href="https://www.ncbi.nlm.nih.gov/entrez/query.fcgi?db=gene&cmd=Retrieve&dopt=full_report&list_uids=658250">658250</a>	GeneID:658250			Gene	LOC658250	protein_coding
LGX	510526	SNV	T	C	No	1	Homozygous	24	24	100	1	15	14	15	14	0.482759	38.4583	29	29	17	18		1	1	no	C/C	No	1	91.3626	XM_008202141.2:c.76-1516A>G			XM_008202141.2:c.76-1516A>G	No	-	LOC658250	Gene	Gnomon	gene48		658250	GeneID:658250			Gene	LOC658250	protein_coding
LGX	510580	SNV	T	C	No	1	Homozygous	23	23	100	1	10	15	10	15	0.4	38	25	25	14	14		1	1	no	C/C	No	1	88.3507	XM_008202141.2:c.76-1570A>G			XM_008202141.2:c.76-1570A>G	No	-	LOC658250	Gene	Gnomon	gene48		658250	GeneID:658250			Gene	LOC658250	protein_coding
LGX	511037	SNV	C	T	No	1	Homozygous	26	26	100	1	19	11	19	11	0.366667	38.3077	30	30	20	21		1	1	no	T/T	No	1	98.9202	XM_008202141.2:c.75+1202G>A			XM_008202141.2:c.75+1202G>A	No	-	LOC658250	Gene	Gnomon	gene48		658250	GeneID:658250			Gene	LOC658250	protein_coding
LGX	511716	SNV	G	A	No	1	Homozygous	26	26	100	1	14	15	14	15	0.482759	38	29	29	16	19		1	1	no	A/A	No	1	98.9203	XM_008202141.2:c.75+523C>T			XM_008202141.2:c.75+523C>T	No	-	LOC658250	Gene	Gnomon	gene48		658250	GeneID:658250			Gene	LOC658250	protein_coding
LGX	511730	SNV	A	G	No	1	Homozygous	31	31	100	1	18	16	18	16	0.470588	38.9032	34	34	19	21		1	1	no	G/G	No	1	112.423	XM_008202141.2:c.75+509T>C			XM_008202141.2:c.75+509T>C	No	-	LOC658250	Gene	Gnomon	gene48		658250	GeneID:658250			Gene	LOC658250	protein_coding
LGX	513745	SNV	C	T	No	1	Homozygous	22	22	100	1	15	9	15	9	0.375	38.7273	24	24	15	19		1	1	no	T/T	No	1	86.8867	XM_008202141.2:c.-1432G>A; XM_015980757.1:c.*8094G>A; XM_015980759.1:c.*8094G>A				No	-
LGX	513932	SNV	A	C	No	1	Homozygous	22	22	100	1	7	17	7	17	0.291667	38.8182	24	24	16	17		1	1	no	C/C	No	1	85.3312	XM_008202141.2:c.-1619T>G; XM_015980757.1:c.*7907T>G; XM_015980759.1:c.*7907T>G				No	-
LGX	514318	SNV	A	T	No	1	Homozygous	23	23	100	1	12	12	12	12	0.5	37.0435	24	24	18	19		1	1	no	T/T	No	1	89.9037	XM_008202141.2:c.-2005T>A; XM_015980757.1:c.*7521T>A; XM_015980759.1:c.*7521T>A				No	-
LGX	520095	SNV	C	T	No	1	Homozygous	21	21	100	1	11	13	11	13	0.458333	37.2857	24	24	14	16		1	1	no	T/T	No	1	83.8789	XM_015980757.1:c.*1744G>A; XM_015980759.1:c.*1744G>A			XM_015980759.1:c.*1744G>A	No	-	LOC103314902	Gene	Gnomon	gene49		<a href="https://www.ncbi.nlm.nih.gov/entrez/query.fcgi?db=gene&cmd=Retrieve&dopt=full_report&list_uids=103314902">103314902</a>, <a href="https://www.ncbi.nlm.nih.gov/entrez/query.fcgi?db=gene&cmd=Retrieve&dopt=full_report&list_uids=103314902">103314902</a>, <a href="https://www.ncbi.nlm.nih.gov/entrez/query.fcgi?db=gene&cmd=Retrieve&dopt=full_report&list_uids=103314902">103314902</a>	GeneID:103314902			Gene	LOC103314902	protein_coding
LGX	520121	SNV	T	A	No	1	Homozygous	21	21	100	1	9	14	9	14	0.391304	38.9048	23	23	13	15		1	1	no	A/A	No	1	83.8798	XM_015980757.1:c.*1718A>T; XM_015980759.1:c.*1718A>T			XM_015980759.1:c.*1718A>T	No	-	LOC103314902	Gene	Gnomon	gene49		<a href="https://www.ncbi.nlm.nih.gov/entrez/query.fcgi?db=gene&cmd=Retrieve&dopt=full_report&list_uids=103314902">103314902</a>, <a href="https://www.ncbi.nlm.nih.gov/entrez/query.fcgi?db=gene&cmd=Retrieve&dopt=full_report&list_uids=103314902">103314902</a>, <a href="https://www.ncbi.nlm.nih.gov/entrez/query.fcgi?db=gene&cmd=Retrieve&dopt=full_report&list_uids=103314902">103314902</a>	GeneID:103314902			Gene	LOC103314902	protein_coding
LGX	520932	SNV	T	C	No	1	Homozygous	23	23	100	1	10	13	10	13	0.434783	39.2174	23	23	17	18		1	1	no	C/C	No	1	88.3514	XM_015980757.1:c.*907A>G; XM_015980759.1:c.*907A>G			XM_015980759.1:c.*907A>G	No	-	LOC103314902	Gene	Gnomon	gene49		<a href="https://www.ncbi.nlm.nih.gov/entrez/query.fcgi?db=gene&cmd=Retrieve&dopt=full_report&list_uids=103314902">103314902</a>, <a href="https://www.ncbi.nlm.nih.gov/entrez/query.fcgi?db=gene&cmd=Retrieve&dopt=full_report&list_uids=103314902">103314902</a>, <a href="https://www.ncbi.nlm.nih.gov/entrez/query.fcgi?db=gene&cmd=Retrieve&dopt=full_report&list_uids=103314902">103314902</a>	GeneID:103314902			Gene	LOC103314902	protein_coding
LGX	520945	SNV	A	C	No	1	Homozygous	24	24	100	1	11	13	11	13	0.458333	39.0417	24	24	17	18		1	1	no	C/C	No	1	91.358	XM_015980757.1:c.*894T>G; XM_015980759.1:c.*894T>G			XM_015980759.1:c.*894T>G	No	-	LOC103314902	Gene	Gnomon	gene49		<a href="https://www.ncbi.nlm.nih.gov/entrez/query.fcgi?db=gene&cmd=Retrieve&dopt=full_report&list_uids=103314902">103314902</a>, <a href="https://www.ncbi.nlm.nih.gov/entrez/query.fcgi?db=gene&cmd=Retrieve&dopt=full_report&list_uids=103314902">103314902</a>, <a href="https://www.ncbi.nlm.nih.gov/entrez/query.fcgi?db=gene&cmd=Retrieve&dopt=full_report&list_uids=103314902">103314902</a>	GeneID:103314902			Gene	LOC103314902	protein_coding
LGX	520970	SNV	A	G	No	1	Homozygous	22	22	100	1	13	10	13	10	0.434783	39.5	23	23	17	18		1	1	no	G/G	No	1	85.3419	XM_015980757.1:c.*869T>C; XM_015980759.1:c.*869T>C			XM_015980759.1:c.*869T>C	No	-	LOC103314902	Gene	Gnomon	gene49		<a href="https://www.ncbi.nlm.nih.gov/entrez/query.fcgi?db=gene&cmd=Retrieve&dopt=full_report&list_uids=103314902">103314902</a>, <a href="https://www.ncbi.nlm.nih.gov/entrez/query.fcgi?db=gene&cmd=Retrieve&dopt=full_report&list_uids=103314902">103314902</a>, <a href="https://www.ncbi.nlm.nih.gov/entrez/query.fcgi?db=gene&cmd=Retrieve&dopt=full_report&list_uids=103314902">103314902</a>	GeneID:103314902			Gene	LOC103314902	protein_coding
LGX	521054	SNV	A	G	No	1	Homozygous	28	28	100	1	18	18	18	18	0.5	38.8571	36	36	19	20		1	1	no	G/G	No	1	103.395	XM_015980757.1:c.*785T>C; XM_015980759.1:c.*785T>C			XM_015980759.1:c.*785T>C	No	-	LOC103314902	Gene	Gnomon	gene49		<a href="https://www.ncbi.nlm.nih.gov/entrez/query.fcgi?db=gene&cmd=Retrieve&dopt=full_report&list_uids=103314902">103314902</a>, <a href="https://www.ncbi.nlm.nih.gov/entrez/query.fcgi?db=gene&cmd=Retrieve&dopt=full_report&list_uids=103314902">103314902</a>, <a href="https://www.ncbi.nlm.nih.gov/entrez/query.fcgi?db=gene&cmd=Retrieve&dopt=full_report&list_uids=103314902">103314902</a>	GeneID:103314902			Gene	LOC103314902	protein_coding
LGX	521083	SNV	G	A	No	1	Homozygous	27	27	100	1	18	16	18	16	0.470588	39.3333	34	34	19	20		1	1	no	A/A	No	1	101.922	XM_015980757.1:c.*756C>T; XM_015980759.1:c.*756C>T			XM_015980759.1:c.*756C>T	No	-	LOC103314902	Gene	Gnomon	gene49		<a href="https://www.ncbi.nlm.nih.gov/entrez/query.fcgi?db=gene&cmd=Retrieve&dopt=full_report&list_uids=103314902">103314902</a>, <a href="https://www.ncbi.nlm.nih.gov/entrez/query.fcgi?db=gene&cmd=Retrieve&dopt=full_report&list_uids=103314902">103314902</a>, <a href="https://www.ncbi.nlm.nih.gov/entrez/query.fcgi?db=gene&cmd=Retrieve&dopt=full_report&list_uids=103314902">103314902</a>	GeneID:103314902			Gene	LOC103314902	protein_coding
LGX	521187^521188	Insertion	-	A	No	1	Homozygous	23	23	100	1	11	14	11	14	0.44	38.4348	25	25	18	15		1	1	no	A/A	No	1	89.8967	XM_015980757.1:c.*651dup; XM_015980759.1:c.*651dup			XM_015980759.1:c.*651dup	No	-	LOC103314902	Gene	Gnomon	gene49		<a href="https://www.ncbi.nlm.nih.gov/entrez/query.fcgi?db=gene&cmd=Retrieve&dopt=full_report&list_uids=103314902">103314902</a>, <a href="https://www.ncbi.nlm.nih.gov/entrez/query.fcgi?db=gene&cmd=Retrieve&dopt=full_report&list_uids=103314902">103314902</a>, <a href="https://www.ncbi.nlm.nih.gov/entrez/query.fcgi?db=gene&cmd=Retrieve&dopt=full_report&list_uids=103314902">103314902</a>	GeneID:103314902			Gene	LOC103314902	protein_coding
LGX	521198	SNV	T	A	No	1	Homozygous	22	22	100	1	12	14	12	14	0.461538	37.4091	26	26	17	16		1	1	no	A/A	No	1	86.894	XM_015980757.1:c.*641A>T; XM_015980759.1:c.*641A>T			XM_015980759.1:c.*641A>T	No	-	LOC103314902	Gene	Gnomon	gene49		<a href="https://www.ncbi.nlm.nih.gov/entrez/query.fcgi?db=gene&cmd=Retrieve&dopt=full_report&list_uids=103314902">103314902</a>, <a href="https://www.ncbi.nlm.nih.gov/entrez/query.fcgi?db=gene&cmd=Retrieve&dopt=full_report&list_uids=103314902">103314902</a>, <a href="https://www.ncbi.nlm.nih.gov/entrez/query.fcgi?db=gene&cmd=Retrieve&dopt=full_report&list_uids=103314902">103314902</a>	GeneID:103314902			Gene	LOC103314902	protein_coding
LGX	521305	SNV	C	A	No	1	Homozygous	22	22	100	1	18	9	18	9	0.333333	38.2273	27	27	13	12		1	1	no	A/A	No	1	86.8901	XM_015980757.1:c.*534G>T; XM_015980759.1:c.*534G>T			XM_015980759.1:c.*534G>T	No	-	LOC103314902	Gene	Gnomon	gene49		<a href="https://www.ncbi.nlm.nih.gov/entrez/query.fcgi?db=gene&cmd=Retrieve&dopt=full_report&list_uids=103314902">103314902</a>, <a href="https://www.ncbi.nlm.nih.gov/entrez/query.fcgi?db=gene&cmd=Retrieve&dopt=full_report&list_uids=103314902">103314902</a>, <a href="https://www.ncbi.nlm.nih.gov/entrez/query.fcgi?db=gene&cmd=Retrieve&dopt=full_report&list_uids=103314902">103314902</a>	GeneID:103314902			Gene	LOC103314902	protein_coding
LGX	523055	SNV	G	A	No	1	Homozygous	30	30	100	1	19	12	19	12	0.387097	37.9333	31	31	20	22		1	1	no	A/A	No	1	110.943	XM_015980757.1:c.1808C>T; XM_015980759.1:c.1808C>T	XP_015836243.1:p.Ala603Val; XP_015836245.1:p.Ala603Val	XP_015836245.1:p.Ala603Val	XM_015980759.1:c.1808C>T	No	Yes	LOC103314902	Gene	Gnomon	gene49		<a href="https://www.ncbi.nlm.nih.gov/entrez/query.fcgi?db=gene&cmd=Retrieve&dopt=full_report&list_uids=103314902">103314902</a>, <a href="https://www.ncbi.nlm.nih.gov/entrez/query.fcgi?db=gene&cmd=Retrieve&dopt=full_report&list_uids=103314902">103314902</a>, <a href="https://www.ncbi.nlm.nih.gov/entrez/query.fcgi?db=gene&cmd=Retrieve&dopt=full_report&list_uids=103314902">103314902</a>	GeneID:103314902			Gene	LOC103314902	protein_coding
LGX	532960	SNV	A	G	No	1	Homozygous	21	21	100	1	12	13	12	13	0.48	37	25	25	11	14		1	1	no	G/G	No	1	82.3337	XM_008202142.2:c.2013T>C; XM_015980757.1:c.-3426T>C			XM_008202142.2:c.2013T>C	No	No	LOC658322	Gene	Gnomon	gene50		<a href="https://www.ncbi.nlm.nih.gov/entrez/query.fcgi?db=gene&cmd=Retrieve&dopt=full_report&list_uids=658322">658322</a>, <a href="https://www.ncbi.nlm.nih.gov/entrez/query.fcgi?db=gene&cmd=Retrieve&dopt=full_report&list_uids=658322">658322</a>	GeneID:658322			Gene	LOC658322	protein_coding
LGX	533917	SNV	A	G	No	1	Homozygous	22	22	100	1	17	6	17	6	0.26087	36.5909	23	23	11	16		1	1	no	G/G	No	1	85.335	XM_008202142.2:c.1410T>C; XM_015980757.1:c.-4383T>C			XM_008202142.2:c.1410T>C	No	No	LOC658322	Gene	Gnomon	gene50		<a href="https://www.ncbi.nlm.nih.gov/entrez/query.fcgi?db=gene&cmd=Retrieve&dopt=full_report&list_uids=658322">658322</a>, <a href="https://www.ncbi.nlm.nih.gov/entrez/query.fcgi?db=gene&cmd=Retrieve&dopt=full_report&list_uids=658322">658322</a>	GeneID:658322			Gene	LOC658322	protein_coding
LGX	534067	SNV	G	A	No	1	Homozygous	28	28	100	1	18	12	18	12	0.4	35.25	30	30	14	17		1	1	no	A/A	No	1	104.947	XM_008202142.2:c.1260C>T; XM_015980757.1:c.-4533C>T			XM_008202142.2:c.1260C>T	No	No	LOC658322	Gene	Gnomon	gene50		<a href="https://www.ncbi.nlm.nih.gov/entrez/query.fcgi?db=gene&cmd=Retrieve&dopt=full_report&list_uids=658322">658322</a>, <a href="https://www.ncbi.nlm.nih.gov/entrez/query.fcgi?db=gene&cmd=Retrieve&dopt=full_report&list_uids=658322">658322</a>	GeneID:658322			Gene	LOC658322	protein_coding
LGX	534553	SNV	G	T	No	1	Homozygous	27	27	100	1	11	19	11	19	0.366667	38.5556	30	30	17	18		1	1	no	T/T	No	1	101.93	XM_008202142.2:c.774C>A; XM_015980757.1:c.-5019C>A			XM_008202142.2:c.774C>A	No	No	LOC658322	Gene	Gnomon	gene50		<a href="https://www.ncbi.nlm.nih.gov/entrez/query.fcgi?db=gene&cmd=Retrieve&dopt=full_report&list_uids=658322">658322</a>, <a href="https://www.ncbi.nlm.nih.gov/entrez/query.fcgi?db=gene&cmd=Retrieve&dopt=full_report&list_uids=658322">658322</a>	GeneID:658322			Gene	LOC658322	protein_coding
LGX	534971	SNV	A	T	No	1	Homozygous	22	22	100	1	11	14	11	14	0.44	38.3182	25	25	15	14		1	1	no	T/T	No	1	86.8874	XM_008202142.2:c.402T>A	XP_008200364.2:p.His134Gln	XP_008200364.2:p.His134Gln	XM_008202142.2:c.402T>A	No	Yes	LOC658322	Gene	Gnomon	gene50		<a href="https://www.ncbi.nlm.nih.gov/entrez/query.fcgi?db=gene&cmd=Retrieve&dopt=full_report&list_uids=658322">658322</a>, <a href="https://www.ncbi.nlm.nih.gov/entrez/query.fcgi?db=gene&cmd=Retrieve&dopt=full_report&list_uids=658322">658322</a>	GeneID:658322			Gene	LOC658322	protein_coding
LGX	535981	SNV	T	G	No	1	Homozygous	23	23	100	1	13	11	13	11	0.458333	36.8696	24	24	17	19		1	1	no	G/G	No	1	88.3509	XM_008202142.2:c.-25-491A>C			XM_008202142.2:c.-25-491A>C	No	-	LOC658322	Gene	Gnomon	gene50		658322	GeneID:658322			Gene	LOC658322	protein_coding
LGX	545460	SNV	G	C	No	1	Homozygous	29	29	100	1	10	20	10	20	0.333333	38.7931	30	30	20	19		1	1	no	C/C	No	1	106.406	XM_008202142.2:c.-4601C>G; XM_015979093.1:c.-584G>C; XM_015979096.1:c.-584G>C; XM_964859.4:c.-584G>C				No	-
LGX	545680	SNV	C	G	No	1	Homozygous	33	33	100	1	13	21	13	21	0.382353	37.697	34	34	25	28		1	1	no	G/G	No	1	115.436	XM_008202142.2:c.-4821G>C; XM_015979093.1:c.-364C>G; XM_015979096.1:c.-364C>G; XM_964859.4:c.-364C>G			XM_015979093.1:c.-364C>G	No	-	LOC658471	Gene	Gnomon	gene51		<a href="https://www.ncbi.nlm.nih.gov/entrez/query.fcgi?db=gene&cmd=Retrieve&dopt=full_report&list_uids=658471">658471</a>, <a href="https://www.ncbi.nlm.nih.gov/entrez/query.fcgi?db=gene&cmd=Retrieve&dopt=full_report&list_uids=658471">658471</a>, <a href="https://www.ncbi.nlm.nih.gov/entrez/query.fcgi?db=gene&cmd=Retrieve&dopt=full_report&list_uids=658471">658471</a>, <a href="https://www.ncbi.n…	GeneID:658471			Gene	LOC658471	protein_coding
LGX	549902	SNV	G	A	No	1	Homozygous	20	20	100	1	7	16	7	16	0.304348	37.9	23	23	17	16		1	1	no	A/A	No	1	80.8694	XM_015979093.1:c.204+208G>A; XM_015979096.1:c.204+208G>A; XM_964859.4:c.204+208G>A			XM_015979093.1:c.204+208G>A	No	-	LOC658471	Gene	Gnomon	gene51		658471	GeneID:658471			Gene	LOC658471	protein_coding
LGX	550443	SNV	G	A	No	1	Homozygous	20	20	100	1	19	5	19	5	0.208333	39.3	24	24	11	15		1	1	no	A/A	No	1	80.8699	XM_015979093.1:c.204+749G>A; XM_015979096.1:c.204+749G>A; XM_964859.4:c.204+749G>A			XM_015979093.1:c.204+749G>A	No	-	LOC658471	Gene	Gnomon	gene51		658471	GeneID:658471			Gene	LOC658471	protein_coding
LGX	552672	SNV	T	C	No	1	Homozygous	21	21	100	1	11	11	11	11	0.5	38.4286	22	22	12	13		1	1	no	C/C	No	1	82.332	XM_015979093.1:c.1268-38T>C; XM_015979096.1:c.1268-38T>C; XM_964859.4:c.1268-38T>C			XM_015979093.1:c.1268-38T>C	No	-	LOC658471	Gene	Gnomon	gene51		658471	GeneID:658471			Gene	LOC658471	protein_coding
LGX	555954	SNV	G	A	No	1	Homozygous	20	20	100	1	13	12	13	12	0.48	37.9	25	25	13	16		1	1	no	A/A	No	1	80.8699	XM_008202143.2:c.*2070C>T; XM_008202144.2:c.*1166C>T; XM_008202146.2:c.-4197G>A; XM_008202147.2:c.-4877G>A; XM_008202148.2:c.-4739G>A; XM_008202149.2:c.-4197G>A; XM_008202150.2:c.-4197G>A; XM_008202151.2:c.-4197G>A; XM_008202152.2:c.-4197G>A; XM_015979093.1:c.3338+111G>A; XM_015979096.1:c.3305+111G>A; XM_964859.4:c.3338+111G>A			XM_015979093.1:c.3338+111G>A	No	-	LOC658471	Gene	Gnomon	gene51		658471	GeneID:658471			Gene	LOC658471	protein_coding
LGX	559232	SNV	A	G	No	1	Homozygous	22	22	100	1	16	6	16	6	0.272727	38.3182	22	22	13	15		1	1	no	G/G	No	1	85.3395	XM_008202143.2:c.-265T>C; XM_008202144.2:c.-265T>C; XM_008202146.2:c.-919A>G; XM_008202147.2:c.-1599A>G; XM_008202148.2:c.-1461A>G; XM_008202149.2:c.-919A>G; XM_008202150.2:c.-919A>G; XM_008202151.2:c.-919A>G; XM_008202152.2:c.-919A>G; XM_015979093.1:c.*2534A>G; XM_015979096.1:c.*2534A>G; XM_964859.4:c.*2534A>G				No	-
LGX	561452	SNV	C	G	No	1	Homozygous	27	27	100	1	15	14	15	14	0.482759	36.4074	29	29	15	16		1	1	no	G/G	No	1	100.388	XM_008202143.2:c.-2485G>C; XM_008202144.2:c.-2485G>C; XM_008202146.2:c.203-7C>G; XM_008202147.2:c.203-7C>G; XM_008202148.2:c.203-7C>G; XM_008202149.2:c.203-7C>G; XM_008202150.2:c.203-7C>G; XM_008202151.2:c.203-7C>G; XM_008202152.2:c.203-7C>G			XM_008202148.2:c.203-7C>G	No	-	LOC658623	Gene	Gnomon	gene53		658623	GeneID:658623			Gene	LOC658623	protein_coding
LGX	561493	SNV	C	A	No	1	Homozygous	26	26	100	1	13	16	13	16	0.448276	36.4615	29	29	17	19		1	1	no	A/A	No	1	95.9154	XM_008202143.2:c.-2526G>T; XM_008202144.2:c.-2526G>T; XM_008202146.2:c.237C>A; XM_008202147.2:c.237C>A; XM_008202148.2:c.237C>A; XM_008202149.2:c.237C>A; XM_008202150.2:c.237C>A; XM_008202151.2:c.237C>A; XM_008202152.2:c.237C>A			XM_008202148.2:c.237C>A	No	No	LOC658623	Gene	Gnomon	gene53		<a href="https://www.ncbi.nlm.nih.gov/entrez/query.fcgi?db=gene&cmd=Retrieve&dopt=full_report&list_uids=658623">658623</a>, <a href="https://www.ncbi.nlm.nih.gov/entrez/query.fcgi?db=gene&cmd=Retrieve&dopt=full_report&list_uids=658623">658623</a>, <a href="https://www.ncbi.nlm.nih.gov/entrez/query.fcgi?db=gene&cmd=Retrieve&dopt=full_report&list_uids=658623">658623</a>, <a href="https://www.ncbi.n…	GeneID:658623			Gene	LOC658623	protein_coding
LGX	561598	SNV	A	G	No	1	Homozygous	35	35	100	1	12	30	12	30	0.285714	36.8	42	42	22	22		1	1	no	G/G	No	1	124.459	XM_008202143.2:c.-2631T>C; XM_008202144.2:c.-2631T>C; XM_008202146.2:c.327+15A>G; XM_008202147.2:c.327+15A>G; XM_008202148.2:c.327+15A>G; XM_008202149.2:c.327+15A>G; XM_008202150.2:c.327+15A>G; XM_008202151.2:c.327+15A>G; XM_008202152.2:c.327+15A>G			XM_008202148.2:c.327+15A>G	No	-	LOC658623, LOC107397764	Gene, Gene	Gnomon, Gnomon	gene53, gene54		<a href="https://www.ncbi.nlm.nih.gov/entrez/query.fcgi?db=gene&cmd=Retrieve&dopt=full_report&list_uids=658623">658623</a>, <a href="https://www.ncbi.nlm.nih.gov/entrez/query.fcgi?db=gene&cmd=Retrieve&dopt=full_report&list_uids=107397764">107397764</a>, <a href="https://www.ncbi.nlm.nih.gov/entrez/query.fcgi?db=gene&cmd=Retrieve&dopt=full_report&list_uids=107397764">107397764</a>	GeneID:658623, GeneID:107397764			Gene, Gene	LOC658623, LOC107397764	protein_coding, lncRNA
LGX	561606	Deletion	T	-	No	1	Homozygous	29	29	100	1	8	24	8	24	0.25	36.4483	32	32	18	20		1	1	no	-/-	No	1	114.1	XM_008202143.2:c.-2639del; XM_008202144.2:c.-2639del; XM_008202146.2:c.327+31del; XM_008202147.2:c.327+31del; XM_008202148.2:c.327+31del; XM_008202149.2:c.327+31del; XM_008202150.2:c.327+31del; XM_008202151.2:c.327+31del; XM_008202152.2:c.327+31del			XM_008202148.2:c.327+31del	No	-	LOC658623, LOC107397764	Gene, Gene	Gnomon, Gnomon	gene53, gene54		<a href="https://www.ncbi.nlm.nih.gov/entrez/query.fcgi?db=gene&cmd=Retrieve&dopt=full_report&list_uids=658623">658623</a>, <a href="https://www.ncbi.nlm.nih.gov/entrez/query.fcgi?db=gene&cmd=Retrieve&dopt=full_report&list_uids=107397764">107397764</a>, <a href="https://www.ncbi.nlm.nih.gov/entrez/query.fcgi?db=gene&cmd=Retrieve&dopt=full_report&list_uids=107397764">107397764</a>	GeneID:658623, GeneID:107397764			Gene, Gene	LOC658623, LOC107397764	protein_coding, lncRNA
LGX	561627^561628	Insertion	-	AT	No	2	Homozygous	33	33	100	1	14	23	14	23	0.378378	38.1406	37	37	21	25		1	1	no	AT/AT	No	1	200	XM_008202143.2:c.-2662_-2661dup; XM_008202144.2:c.-2662_-2661dup; XM_008202146.2:c.327+45_327+46dup; XM_008202147.2:c.327+45_327+46dup; XM_008202148.2:c.327+45_327+46dup; XM_008202149.2:c.327+45_327+46dup; XM_008202150.2:c.327+45_327+46dup; XM_008202151.2:c.327+45_327+46dup; XM_008202152.2:c.327+45_327+46dup			XM_008202148.2:c.327+45_327+46dup	No	-	LOC658623, LOC107397764	Gene, Gene	Gnomon, Gnomon	gene53, gene54		<a href="https://www.ncbi.nlm.nih.gov/entrez/query.fcgi?db=gene&cmd=Retrieve&dopt=full_report&list_uids=658623">658623</a>, <a href="https://www.ncbi.nlm.nih.gov/entrez/query.fcgi?db=gene&cmd=Retrieve&dopt=full_report&list_uids=107397764">107397764</a>, <a href="https://www.ncbi.nlm.nih.gov/entrez/query.fcgi?db=gene&cmd=Retrieve&dopt=full_report&list_uids=107397764">107397764</a>	GeneID:658623, GeneID:107397764			Gene, Gene	LOC658623, LOC107397764	protein_coding, lncRNA
LGX	561640	SNV	T	C	No	1	Homozygous	33	33	100	1	17	20	17	20	0.459459	37.3333	37	37	19	23		1	1	no	C/C	No	1	118.436	XM_008202143.2:c.-2673A>G; XM_008202144.2:c.-2673A>G; XM_008202146.2:c.327+57T>C; XM_008202147.2:c.327+57T>C; XM_008202148.2:c.327+57T>C; XM_008202149.2:c.327+57T>C; XM_008202150.2:c.327+57T>C; XM_008202151.2:c.327+57T>C; XM_008202152.2:c.327+57T>C			XM_008202148.2:c.327+57T>C	No	-	LOC658623, LOC107397764	Gene, Gene	Gnomon, Gnomon	gene53, gene54		<a href="https://www.ncbi.nlm.nih.gov/entrez/query.fcgi?db=gene&cmd=Retrieve&dopt=full_report&list_uids=658623">658623</a>, <a href="https://www.ncbi.nlm.nih.gov/entrez/query.fcgi?db=gene&cmd=Retrieve&dopt=full_report&list_uids=107397764">107397764</a>, <a href="https://www.ncbi.nlm.nih.gov/entrez/query.fcgi?db=gene&cmd=Retrieve&dopt=full_report&list_uids=107397764">107397764</a>	GeneID:658623, GeneID:107397764			Gene, Gene	LOC658623, LOC107397764	protein_coding, lncRNA
LGX	561651	SNV	T	C	No	1	Homozygous	40	40	100	1	20	26	20	26	0.434783	37.625	46	46	22	30		1	1	no	C/C	No	1	139.503	XM_008202143.2:c.-2684A>G; XM_008202144.2:c.-2684A>G; XM_008202146.2:c.327+68T>C; XM_008202147.2:c.327+68T>C; XM_008202148.2:c.327+68T>C; XM_008202149.2:c.327+68T>C; XM_008202150.2:c.327+68T>C; XM_008202151.2:c.327+68T>C; XM_008202152.2:c.327+68T>C			XM_008202148.2:c.327+68T>C	No	-	LOC658623, LOC107397764	Gene, Gene	Gnomon, Gnomon	gene53, gene54		<a href="https://www.ncbi.nlm.nih.gov/entrez/query.fcgi?db=gene&cmd=Retrieve&dopt=full_report&list_uids=658623">658623</a>, <a href="https://www.ncbi.nlm.nih.gov/entrez/query.fcgi?db=gene&cmd=Retrieve&dopt=full_report&list_uids=107397764">107397764</a>, <a href="https://www.ncbi.nlm.nih.gov/entrez/query.fcgi?db=gene&cmd=Retrieve&dopt=full_report&list_uids=107397764">107397764</a>	GeneID:658623, GeneID:107397764			Gene, Gene	LOC658623, LOC107397764	protein_coding, lncRNA
LGX	561673	SNV	A	G	No	1	Homozygous	24	24	100	1	20	9	20	9	0.310345	36.75	29	29	14	21		1	1	no	G/G	No	1	88.3437	XM_008202143.2:c.-2706T>C; XM_008202144.2:c.-2706T>C; XM_008202146.2:c.327+90A>G; XM_008202147.2:c.327+90A>G; XM_008202148.2:c.327+90A>G; XM_008202149.2:c.327+90A>G; XM_008202150.2:c.327+90A>G; XM_008202151.2:c.327+90A>G; XM_008202152.2:c.327+90A>G			XM_008202148.2:c.327+90A>G	No	-	LOC658623, LOC107397764	Gene, Gene	Gnomon, Gnomon	gene53, gene54		<a href="https://www.ncbi.nlm.nih.gov/entrez/query.fcgi?db=gene&cmd=Retrieve&dopt=full_report&list_uids=658623">658623</a>, <a href="https://www.ncbi.nlm.nih.gov/entrez/query.fcgi?db=gene&cmd=Retrieve&dopt=full_report&list_uids=107397764">107397764</a>, <a href="https://www.ncbi.nlm.nih.gov/entrez/query.fcgi?db=gene&cmd=Retrieve&dopt=full_report&list_uids=107397764">107397764</a>	GeneID:658623, GeneID:107397764			Gene, Gene	LOC658623, LOC107397764	protein_coding, lncRNA
LGX	561719	SNV	C	G	No	1	Homozygous	21	21	100	1	12	14	12	14	0.461538	38.4286	26	26	15	20		1	1	no	G/G	No	1	82.3249	XM_008202143.2:c.-2752G>C; XM_008202144.2:c.-2752G>C; XM_008202146.2:c.327+136C>G; XM_008202147.2:c.327+136C>G; XM_008202148.2:c.327+136C>G; XM_008202149.2:c.327+136C>G; XM_008202150.2:c.327+136C>G; XM_008202151.2:c.327+136C>G; XM_008202152.2:c.327+136C>G			XM_008202148.2:c.327+136C>G	No	-	LOC658623, LOC107397764	Gene, Gene	Gnomon, Gnomon	gene53, gene54		<a href="https://www.ncbi.nlm.nih.gov/entrez/query.fcgi?db=gene&cmd=Retrieve&dopt=full_report&list_uids=658623">658623</a>, <a href="https://www.ncbi.nlm.nih.gov/entrez/query.fcgi?db=gene&cmd=Retrieve&dopt=full_report&list_uids=107397764">107397764</a>, <a href="https://www.ncbi.nlm.nih.gov/entrez/query.fcgi?db=gene&cmd=Retrieve&dopt=full_report&list_uids=107397764">107397764</a>	GeneID:658623, GeneID:107397764			Gene, Gene	LOC658623, LOC107397764	protein_coding, lncRNA
LGX	562600	SNV	A	G	No	1	Homozygous	21	21	100	1	18	8	18	8	0.307692	39.381	26	26	14	15		1	1	no	G/G	No	1	82.3317	XM_008202143.2:c.-3633T>C; XM_008202144.2:c.-3633T>C; XM_008202146.2:c.327+1017A>G; XM_008202147.2:c.327+1017A>G; XM_008202148.2:c.327+1017A>G; XM_008202149.2:c.327+1017A>G; XM_008202150.2:c.327+1017A>G; XM_008202151.2:c.327+1017A>G; XM_008202152.2:c.327+1017A>G			XM_008202148.2:c.327+1017A>G	No	-	LOC658623, LOC107397764	Gene, Gene	Gnomon, Gnomon	gene53, gene54		<a href="https://www.ncbi.nlm.nih.gov/entrez/query.fcgi?db=gene&cmd=Retrieve&dopt=full_report&list_uids=658623">658623</a>, <a href="https://www.ncbi.nlm.nih.gov/entrez/query.fcgi?db=gene&cmd=Retrieve&dopt=full_report&list_uids=107397764">107397764</a>, <a href="https://www.ncbi.nlm.nih.gov/entrez/query.fcgi?db=gene&cmd=Retrieve&dopt=full_report&list_uids=107397764">107397764</a>	GeneID:658623, GeneID:107397764			Gene, Gene	LOC658623, LOC107397764	protein_coding, lncRNA
LGX	562714	SNV	G	A	No	1	Homozygous	22	22	100	1	5	18	5	18	0.217391	37.9545	23	23	16	15		1	1	no	A/A	No	1	86.8805	XM_008202143.2:c.-3747C>T; XM_008202144.2:c.-3747C>T; XM_008202146.2:c.328-1012G>A; XM_008202147.2:c.328-1012G>A; XM_008202148.2:c.328-1012G>A; XM_008202149.2:c.328-1012G>A; XM_008202150.2:c.328-1012G>A; XM_008202151.2:c.328-1012G>A; XM_008202152.2:c.328-1012G>A			XM_008202148.2:c.328-1012G>A	No	-	LOC658623, LOC107397764	Gene, Gene	Gnomon, Gnomon	gene53, gene54		<a href="https://www.ncbi.nlm.nih.gov/entrez/query.fcgi?db=gene&cmd=Retrieve&dopt=full_report&list_uids=658623">658623</a>, <a href="https://www.ncbi.nlm.nih.gov/entrez/query.fcgi?db=gene&cmd=Retrieve&dopt=full_report&list_uids=107397764">107397764</a>, <a href="https://www.ncbi.nlm.nih.gov/entrez/query.fcgi?db=gene&cmd=Retrieve&dopt=full_report&list_uids=107397764">107397764</a>	GeneID:658623, GeneID:107397764			Gene, Gene	LOC658623, LOC107397764	protein_coding, lncRNA
LGX	564013	SNV	C	T	No	1	Homozygous	23	23	100	1	13	12	13	12	0.48	36.8696	25	25	14	16		1	1	no	T/T	No	1	89.8974	XM_008202143.2:c.-5046G>A; XM_008202144.2:c.-5046G>A; XM_008202146.2:c.615C>T; XM_008202147.2:c.615C>T; XM_008202148.2:c.615C>T; XM_008202149.2:c.615C>T; XM_008202150.2:c.615C>T; XM_008202151.2:c.615C>T; XM_008202152.2:c.615C>T			XM_008202148.2:c.615C>T	No	No	LOC658623	Gene	Gnomon	gene53		<a href="https://www.ncbi.nlm.nih.gov/entrez/query.fcgi?db=gene&cmd=Retrieve&dopt=full_report&list_uids=658623">658623</a>, <a href="https://www.ncbi.nlm.nih.gov/entrez/query.fcgi?db=gene&cmd=Retrieve&dopt=full_report&list_uids=658623">658623</a>, <a href="https://www.ncbi.nlm.nih.gov/entrez/query.fcgi?db=gene&cmd=Retrieve&dopt=full_report&list_uids=658623">658623</a>, <a href="https://www.ncbi.n…	GeneID:658623			Gene	LOC658623	protein_coding
LGX	564168	SNV	A	G	No	1	Homozygous	22	22	100	1	14	8	14	8	0.363636	37.0455	22	22	15	16		1	1	no	G/G	No	1	85.3433	XM_008202146.2:c.753+17A>G; XM_008202147.2:c.753+17A>G; XM_008202148.2:c.753+17A>G; XM_008202149.2:c.753+17A>G; XM_008202150.2:c.753+17A>G; XM_008202151.2:c.753+17A>G; XM_008202152.2:c.753+17A>G			XM_008202148.2:c.753+17A>G	No	-	LOC658623	Gene	Gnomon	gene53		658623	GeneID:658623			Gene	LOC658623	protein_coding
LGX	565057	SNV	G	A	No	1	Homozygous	22	22	100	1	9	17	9	17	0.346154	38.5909	26	26	19	18		1	1	no	A/A	No	1	86.8895	XM_008202146.2:c.1035+19G>A; XM_008202147.2:c.1035+19G>A; XM_008202148.2:c.1035+19G>A; XM_008202149.2:c.1035+19G>A; XM_008202150.2:c.1023+19G>A; XM_008202151.2:c.1035+19G>A; XM_008202152.2:c.1035+19G>A; XM_008202154.2:c.-4481G>A			XM_008202148.2:c.1035+19G>A	No	-	LOC658623	Gene	Gnomon	gene53		658623	GeneID:658623			Gene	LOC658623	protein_coding
LGX	565112	SNV	T	A	No	1	Homozygous	23	23	100	1	17	6	17	6	0.26087	39.4783	23	23	16	20		1	1	no	A/A	No	1	89.8913	XM_008202146.2:c.1035+74T>A; XM_008202147.2:c.1035+74T>A; XM_008202148.2:c.1035+74T>A; XM_008202149.2:c.1035+74T>A; XM_008202150.2:c.1023+74T>A; XM_008202151.2:c.1035+74T>A; XM_008202152.2:c.1035+74T>A; XM_008202154.2:c.-4426T>A			XM_008202148.2:c.1035+74T>A	No	-	LOC658623	Gene	Gnomon	gene53		658623	GeneID:658623			Gene	LOC658623	protein_coding
LGX	565117	SNV	C	T	No	1	Homozygous	21	21	100	1	15	6	15	6	0.285714	39.5714	21	21	14	18		1	1	no	T/T	No	1	83.8796	XM_008202146.2:c.1035+79C>T; XM_008202147.2:c.1035+79C>T; XM_008202148.2:c.1035+79C>T; XM_008202149.2:c.1035+79C>T; XM_008202150.2:c.1023+79C>T; XM_008202151.2:c.1035+79C>T; XM_008202152.2:c.1035+79C>T; XM_008202154.2:c.-4421C>T			XM_008202148.2:c.1035+79C>T	No	-	LOC658623	Gene	Gnomon	gene53		658623	GeneID:658623			Gene	LOC658623	protein_coding
LGX	565123	Deletion	A	-	No	1	Homozygous	21	21	100	1	15	7	15	7	0.318182	39.1429	22	22	14	18		1	1	no	-/-	No	1	92.7796	XM_008202146.2:c.1035+86del; XM_008202147.2:c.1035+86del; XM_008202148.2:c.1035+86del; XM_008202149.2:c.1035+86del; XM_008202150.2:c.1023+86del; XM_008202151.2:c.1035+86del; XM_008202152.2:c.1035+86del; XM_008202154.2:c.-4414del			XM_008202148.2:c.1035+86del	No	-	LOC658623	Gene	Gnomon	gene53		658623	GeneID:658623			Gene	LOC658623	protein_coding
LGX	565142^565143	Insertion	-	G	No	1	Homozygous	23	23	100	1	15	8	15	8	0.347826	37.8696	23	23	15	19		1	1	no	G/G	No	1	88.3497	XM_008202146.2:c.1036-89_1036-88insG; XM_008202147.2:c.1036-89_1036-88insG; XM_008202148.2:c.1036-89_1036-88insG; XM_008202149.2:c.1036-89_1036-88insG; XM_008202150.2:c.1024-89_1024-88insG; XM_008202151.2:c.1036-89_1036-88insG; XM_008202152.2:c.1036-89_1036-88insG; XM_008202154.2:c.-4395-1_-4395insG			XM_008202148.2:c.1036-89_1036-88insG	No	-	LOC658623	Gene	Gnomon	gene53		658623	GeneID:658623			Gene	LOC658623	protein_coding
LGX	565146	SNV	C	T	No	1	Homozygous	21	21	100	1	13	8	13	8	0.380952	37.9048	21	21	14	17		1	1	no	T/T	No	1	83.8835	XM_008202146.2:c.1036-85C>T; XM_008202147.2:c.1036-85C>T; XM_008202148.2:c.1036-85C>T; XM_008202149.2:c.1036-85C>T; XM_008202150.2:c.1024-85C>T; XM_008202151.2:c.1036-85C>T; XM_008202152.2:c.1036-85C>T; XM_008202154.2:c.-4392C>T			XM_008202148.2:c.1036-85C>T	No	-	LOC658623	Gene	Gnomon	gene53		658623	GeneID:658623			Gene	LOC658623	protein_coding
LGX	565153	SNV	G	A	No	1	Homozygous	21	21	100	1	15	9	15	9	0.375	37.5238	24	24	14	17		1	1	no	A/A	No	1	83.8845	XM_008202146.2:c.1036-78G>A; XM_008202147.2:c.1036-78G>A; XM_008202148.2:c.1036-78G>A; XM_008202149.2:c.1036-78G>A; XM_008202150.2:c.1024-78G>A; XM_008202151.2:c.1036-78G>A; XM_008202152.2:c.1036-78G>A; XM_008202154.2:c.-4385G>A			XM_008202148.2:c.1036-78G>A	No	-	LOC658623	Gene	Gnomon	gene53		658623	GeneID:658623			Gene	LOC658623	protein_coding
LGX	567477	SNV	A	G	No	1	Homozygous	22	22	100	1	12	12	12	12	0.5	38.5	24	24	15	16		1	1	no	G/G	No	1	85.3421	XM_008202146.2:c.*1582A>G; XM_008202147.2:c.*1582A>G; XM_008202148.2:c.*1582A>G; XM_008202149.2:c.*1582A>G; XM_008202150.2:c.*1582A>G; XM_008202151.2:c.*1582A>G; XM_008202152.2:c.*1582A>G; XM_008202153.2:c.*730T>C; XM_008202154.2:c.-2061A>G; XM_015979717.1:c.-4281A>G; XM_015979721.1:c.-4281A>G				No	-
LGX	568040	SNV	G	A	No	1	Homozygous	20	20	100	1	10	13	10	13	0.434783	37.05	23	23	15	14		1	1	no	A/A	No	1	80.8774	XM_008202146.2:c.*2145G>A; XM_008202147.2:c.*2145G>A; XM_008202148.2:c.*2145G>A; XM_008202149.2:c.*2145G>A; XM_008202150.2:c.*2145G>A; XM_008202151.2:c.*2145G>A; XM_008202152.2:c.*2145G>A; XM_008202153.2:c.*167C>T; XM_008202154.2:c.-1498G>A; XM_015979717.1:c.-3718G>A; XM_015979721.1:c.-3718G>A				No	-
LGX	569154	SNV	A	G	No	1	Homozygous	22	22	100	1	18	7	18	7	0.28	38.8182	25	25	18	20		1	1	no	G/G	No	1	85.3411	XM_008202153.2:c.-402T>C; XM_008202154.2:c.-384A>G; XM_015979717.1:c.-2604A>G; XM_015979721.1:c.-2604A>G				No	-
LGX	571866..571867	MNV	GC	AT	No	2	Homozygous	23	23	100	1	11	13	11	13	0.458333	37.2093	24	24	12	20		1	1	no	AT/AT	No	1	200	XM_008202153.2:c.-3115_-3114delinsAT; XM_008202154.2:c.71-14_71-13delinsAT; XM_015979717.1:c.71-14_71-13delinsAT; XM_015979721.1:c.71-14_71-13delinsAT			XM_008202154.2:c.71-14_71-13delinsAT	No	-	LOC658762	Gene	Gnomon	gene57		658762	GeneID:658762			Gene	LOC658762	protein_coding
LGX	572316	SNV	C	T	No	1	Homozygous	24	24	100	1	11	15	11	15	0.423077	37.9583	26	26	15	16		1	1	no	T/T	No	1	92.9015	XM_008202153.2:c.-3564G>A; XM_008202154.2:c.507C>T; XM_015979717.1:c.507C>T; XM_015979721.1:c.507C>T			XM_008202154.2:c.507C>T	No	No	LOC658762	Gene	Gnomon	gene57		<a href="https://www.ncbi.nlm.nih.gov/entrez/query.fcgi?db=gene&cmd=Retrieve&dopt=full_report&list_uids=658762">658762</a>, <a href="https://www.ncbi.nlm.nih.gov/entrez/query.fcgi?db=gene&cmd=Retrieve&dopt=full_report&list_uids=658762">658762</a>, <a href="https://www.ncbi.nlm.nih.gov/entrez/query.fcgi?db=gene&cmd=Retrieve&dopt=full_report&list_uids=658762">658762</a>, <a href="https://www.ncbi.n…	GeneID:658762			Gene	LOC658762	protein_coding
LGX	574110	SNV	T	A	No	1	Homozygous	23	23	100	1	14	14	14	14	0.5	36.4348	28	28	17	14		1	1	no	A/A	No	1	89.8992	XM_008202154.2:c.1803T>A; XM_015979717.1:c.1803T>A; XM_015979721.1:c.1803T>A			XM_008202154.2:c.1803T>A	No	No	LOC658762	Gene	Gnomon	gene57		<a href="https://www.ncbi.nlm.nih.gov/entrez/query.fcgi?db=gene&cmd=Retrieve&dopt=full_report&list_uids=658762">658762</a>, <a href="https://www.ncbi.nlm.nih.gov/entrez/query.fcgi?db=gene&cmd=Retrieve&dopt=full_report&list_uids=658762">658762</a>, <a href="https://www.ncbi.nlm.nih.gov/entrez/query.fcgi?db=gene&cmd=Retrieve&dopt=full_report&list_uids=658762">658762</a>, <a href="https://www.ncbi.n…	GeneID:658762			Gene	LOC658762	protein_coding
LGX	575271	SNV	G	A	No	1	Homozygous	24	24	100	1	19	7	19	7	0.269231	35.7083	26	26	12	20		1	1	no	A/A	No	1	92.9094	XM_008202154.2:c.2775G>A; XM_015979717.1:c.2775G>A; XM_015979721.1:c.2775G>A			XM_008202154.2:c.2775G>A	No	No	LOC658762	Gene	Gnomon	gene57		<a href="https://www.ncbi.nlm.nih.gov/entrez/query.fcgi?db=gene&cmd=Retrieve&dopt=full_report&list_uids=658762">658762</a>, <a href="https://www.ncbi.nlm.nih.gov/entrez/query.fcgi?db=gene&cmd=Retrieve&dopt=full_report&list_uids=658762">658762</a>, <a href="https://www.ncbi.nlm.nih.gov/entrez/query.fcgi?db=gene&cmd=Retrieve&dopt=full_report&list_uids=658762">658762</a>, <a href="https://www.ncbi.n…	GeneID:658762			Gene	LOC658762	protein_coding
LGX	829521	SNV	A	G	No	1	Homozygous	23	23	100	1	12	13	12	13	0.48	36.6087	25	25	14	18		1	1	no	G/G	No	1	88.3528					No	-
LGX	831141	SNV	G	A	No	1	Homozygous	23	23	100	1	18	12	18	12	0.4	38.6522	30	30	17	18		1	1	no	A/A	No	1	89.8916					No	-
LGX	832105^832106	Insertion	-	TACTCG	No	6	Homozygous	21	21	100	1	12	14	12	14	0.461538	38.0467	26	26	13	15		1	1	no	TACTCG/TACTCG	No	1	200					No	-
LGX	832111	SNV	A	T	No	1	Homozygous	22	22	100	1	15	12	15	12	0.444444	38.5	27	27	10	15		1	1	no	T/T	No	1	86.8841					No	-
LGX	832378	SNV	C	T	No	1	Homozygous	23	23	100	1	9	16	9	16	0.36	38.0435	25	25	16	19		1	1	no	T/T	No	1	89.893					No	-
LGX	833997	SNV	C	T	No	1	Homozygous	22	22	100	1	17	8	17	8	0.32	38.2727	25	25	16	20		1	1	no	T/T	No	1	86.8869					No	-
LGX	834534	SNV	T	A	No	1	Homozygous	22	22	100	1	15	11	15	11	0.423077	36.7727	26	26	15	16		1	1	no	A/A	No	1	86.8945					No	-
LGX	837526	SNV	G	A	No	1	Homozygous	22	22	100	1	9	14	9	14	0.391304	37.8636	23	23	18	17		1	1	no	A/A	No	1	86.8847					No	-
LGX	838279	SNV	G	T	No	1	Homozygous	22	22	100	1	11	13	11	13	0.458333	39.0909	24	24	16	15		1	1	no	T/T	No	1	86.8816					No	-
LGX	840008	SNV	G	A	No	1	Homozygous	23	23	100	1	14	15	14	15	0.482759	37.913	29	29	19	18		1	1	no	A/A	No	1	89.8944					No	-
LGX	840989	SNV	A	G	No	1	Homozygous	24	24	100	1	11	15	11	15	0.423077	37.9167	26	26	18	20		1	1	no	G/G	No	1	91.362					No	-
LGX	841449	SNV	A	T	No	1	Homozygous	36	36	100	1	21	21	21	21	0.5	37.9444	42	42	16	22		1	1	no	T/T	No	1	129.015					No	-
LGX	841601	SNV	G	A	No	1	Homozygous	23	23	100	1	5	18	5	18	0.217391	36.3913	23	23	12	11		1	1	no	A/A	No	1	89.9024					No	-
LGX	841718	SNV	A	T	No	1	Homozygous	32	32	100	1	15	19	15	19	0.441176	37.1562	34	34	19	20		1	1	no	T/T	No	1	116.959					No	-
LGX	842440	SNV	G	A	No	1	Homozygous	20	20	100	1	13	10	13	10	0.434783	38.75	23	23	16	17		1	1	no	A/A	No	1	80.8728					No	-
LGX	843441	SNV	C	T	No	1	Homozygous	21	21	100	1	4	19	4	19	0.173913	38.9524	23	23	15	13		1	1	no	T/T	No	1	83.8765					No	-
LGX	843767	SNV	T	C	No	1	Homozygous	28	28	100	1	19	15	19	15	0.441176	39.3929	34	34	20	22		1	1	no	C/C	No	1	103.398					No	-
LGX	843890	SNV	A	C	No	1	Homozygous	26	26	100	1	18	8	18	8	0.307692	38	26	26	15	19		1	1	no	C/C	No	1	97.3762					No	-
LGX	846029	SNV	T	C	No	1	Homozygous	27	27	100	1	21	10	21	10	0.322581	38.3704	31	31	14	21		1	1	no	C/C	No	1	100.39	XM_008192524.2:c.*1905A>G; XM_008192525.2:c.*1905A>G; XM_008192526.2:c.*1905A>G				No	-
LGX	846664	SNV	A	G	No	1	Homozygous	29	29	100	1	19	12	19	12	0.387097	37.7241	31	31	18	21		1	1	no	G/G	No	1	106.403	XM_008192524.2:c.*1270T>C; XM_008192525.2:c.*1270T>C; XM_008192526.2:c.*1270T>C				No	-
LGX	848009	SNV	T	C	No	1	Homozygous	21	21	100	1	10	11	10	11	0.47619	39.8095	21	21	15	17		1	1	no	C/C	No	1	82.3337	XM_008192524.2:c.2883A>G; XM_008192525.2:c.2883A>G; XM_008192526.2:c.2856A>G			XM_008192524.2:c.2883A>G	No	No	LOC659434	Gene	Gnomon	gene59		<a href="https://www.ncbi.nlm.nih.gov/entrez/query.fcgi?db=gene&cmd=Retrieve&dopt=full_report&list_uids=659434">659434</a>, <a href="https://www.ncbi.nlm.nih.gov/entrez/query.fcgi?db=gene&cmd=Retrieve&dopt=full_report&list_uids=659434">659434</a>, <a href="https://www.ncbi.nlm.nih.gov/entrez/query.fcgi?db=gene&cmd=Retrieve&dopt=full_report&list_uids=659434">659434</a>, <a href="https://www.ncbi.n…	GeneID:659434			Gene	LOC659434	protein_coding
LGX	849258	SNV	T	A	No	1	Homozygous	20	20	100	1	9	14	9	14	0.391304	37.6	23	23	14	14		1	1	no	A/A	No	1	80.871	XM_008192524.2:c.1782A>T; XM_008192525.2:c.1782A>T; XM_008192526.2:c.1755A>T			XM_008192524.2:c.1782A>T	No	No	LOC659434	Gene	Gnomon	gene59		<a href="https://www.ncbi.nlm.nih.gov/entrez/query.fcgi?db=gene&cmd=Retrieve&dopt=full_report&list_uids=659434">659434</a>, <a href="https://www.ncbi.nlm.nih.gov/entrez/query.fcgi?db=gene&cmd=Retrieve&dopt=full_report&list_uids=659434">659434</a>, <a href="https://www.ncbi.nlm.nih.gov/entrez/query.fcgi?db=gene&cmd=Retrieve&dopt=full_report&list_uids=659434">659434</a>, <a href="https://www.ncbi.n…	GeneID:659434			Gene	LOC659434	protein_coding
LGX	849541	SNV	G	A	No	1	Homozygous	27	27	100	1	15	14	15	14	0.482759	39.6296	29	29	16	17		1	1	no	A/A	No	1	101.918	XM_008192524.2:c.1603C>T; XM_008192525.2:c.1603C>T; XM_008192526.2:c.1576C>T			XM_008192524.2:c.1603C>T	No	No	LOC659434	Gene	Gnomon	gene59		<a href="https://www.ncbi.nlm.nih.gov/entrez/query.fcgi?db=gene&cmd=Retrieve&dopt=full_report&list_uids=659434">659434</a>, <a href="https://www.ncbi.nlm.nih.gov/entrez/query.fcgi?db=gene&cmd=Retrieve&dopt=full_report&list_uids=659434">659434</a>, <a href="https://www.ncbi.nlm.nih.gov/entrez/query.fcgi?db=gene&cmd=Retrieve&dopt=full_report&list_uids=659434">659434</a>, <a href="https://www.ncbi.n…	GeneID:659434			Gene	LOC659434	protein_coding
LGX	850279	SNV	A	G	No	1	Homozygous	23	23	100	1	8	15	8	15	0.347826	37.8261	23	23	14	17		1	1	no	G/G	No	1	88.3526	XM_008192524.2:c.1294+8T>C; XM_008192525.2:c.1294+8T>C; XM_008192526.2:c.1294+8T>C			XM_008192524.2:c.1294+8T>C	No	-	LOC659434	Gene	Gnomon	gene59		659434	GeneID:659434			Gene	LOC659434	protein_coding
LGX	850339	SNV	T	C	No	1	Homozygous	22	22	100	1	11	17	11	17	0.392857	37.1364	28	28	12	16		1	1	no	C/C	No	1	85.3371	XM_008192524.2:c.1242A>G; XM_008192525.2:c.1242A>G; XM_008192526.2:c.1242A>G			XM_008192524.2:c.1242A>G	No	No	LOC659434	Gene	Gnomon	gene59		<a href="https://www.ncbi.nlm.nih.gov/entrez/query.fcgi?db=gene&cmd=Retrieve&dopt=full_report&list_uids=659434">659434</a>, <a href="https://www.ncbi.nlm.nih.gov/entrez/query.fcgi?db=gene&cmd=Retrieve&dopt=full_report&list_uids=659434">659434</a>, <a href="https://www.ncbi.nlm.nih.gov/entrez/query.fcgi?db=gene&cmd=Retrieve&dopt=full_report&list_uids=659434">659434</a>, <a href="https://www.ncbi.n…	GeneID:659434			Gene	LOC659434	protein_coding
LGX	851125..851127	Deletion	CTC	-	No	3	Homozygous	21	21	100	1	12	11	12	11	0.478261	36.6667	23	23	18	18		1	1	no	-/-	No	1	200	XM_008192524.2:c.594_596del; XM_008192525.2:c.594_596del; XM_008192526.2:c.594_596del	XP_008190748.1:p.Arg199del; XP_008190746.1:p.Arg199del; XP_008190747.1:p.Arg199del	XP_008190746.1:p.Arg199del	XM_008192524.2:c.594_596del	No	Yes	LOC659434	Gene	Gnomon	gene59		<a href="https://www.ncbi.nlm.nih.gov/entrez/query.fcgi?db=gene&cmd=Retrieve&dopt=full_report&list_uids=659434">659434</a>, <a href="https://www.ncbi.nlm.nih.gov/entrez/query.fcgi?db=gene&cmd=Retrieve&dopt=full_report&list_uids=659434">659434</a>, <a href="https://www.ncbi.nlm.nih.gov/entrez/query.fcgi?db=gene&cmd=Retrieve&dopt=full_report&list_uids=659434">659434</a>, <a href="https://www.ncbi.n…	GeneID:659434			Gene	LOC659434	protein_coding
LGX	851284	SNV	G	T	No	1	Homozygous	23	23	100	1	6	17	6	17	0.26087	36.7391	23	23	14	14		1	1	no	T/T	No	1	89.9007	XM_008192524.2:c.437C>A; XM_008192525.2:c.437C>A; XM_008192526.2:c.437C>A	XP_008190748.1:p.Thr146Asn; XP_008190746.1:p.Thr146Asn; XP_008190747.1:p.Thr146Asn	XP_008190746.1:p.Thr146Asn	XM_008192524.2:c.437C>A	No	Yes	LOC659434	Gene	Gnomon	gene59		<a href="https://www.ncbi.nlm.nih.gov/entrez/query.fcgi?db=gene&cmd=Retrieve&dopt=full_report&list_uids=659434">659434</a>, <a href="https://www.ncbi.nlm.nih.gov/entrez/query.fcgi?db=gene&cmd=Retrieve&dopt=full_report&list_uids=659434">659434</a>, <a href="https://www.ncbi.nlm.nih.gov/entrez/query.fcgi?db=gene&cmd=Retrieve&dopt=full_report&list_uids=659434">659434</a>, <a href="https://www.ncbi.n…	GeneID:659434			Gene	LOC659434	protein_coding
LGX	851325	SNV	G	A	No	1	Homozygous	20	20	100	1	6	14	6	14	0.3	38.95	20	20	13	14		1	1	no	A/A	No	1	80.8701	XM_008192524.2:c.396C>T; XM_008192525.2:c.396C>T; XM_008192526.2:c.396C>T			XM_008192524.2:c.396C>T	No	No	LOC659434	Gene	Gnomon	gene59		<a href="https://www.ncbi.nlm.nih.gov/entrez/query.fcgi?db=gene&cmd=Retrieve&dopt=full_report&list_uids=659434">659434</a>, <a href="https://www.ncbi.nlm.nih.gov/entrez/query.fcgi?db=gene&cmd=Retrieve&dopt=full_report&list_uids=659434">659434</a>, <a href="https://www.ncbi.nlm.nih.gov/entrez/query.fcgi?db=gene&cmd=Retrieve&dopt=full_report&list_uids=659434">659434</a>, <a href="https://www.ncbi.n…	GeneID:659434			Gene	LOC659434	protein_coding
LGX	851550	SNV	T	C	No	1	Homozygous	23	23	100	1	18	13	18	13	0.419355	36.2609	31	31	19	15		1	1	no	C/C	No	1	85.3301	XM_008192524.2:c.220A>G; XM_008192525.2:c.220A>G; XM_008192526.2:c.220A>G	XP_008190746.1:p.Asn74Asp; XP_008190748.1:p.Asn74Asp; XP_008190747.1:p.Asn74Asp	XP_008190746.1:p.Asn74Asp	XM_008192524.2:c.220A>G	Yes	Yes	LOC659434	Gene	Gnomon	gene59		<a href="https://www.ncbi.nlm.nih.gov/entrez/query.fcgi?db=gene&cmd=Retrieve&dopt=full_report&list_uids=659434">659434</a>, <a href="https://www.ncbi.nlm.nih.gov/entrez/query.fcgi?db=gene&cmd=Retrieve&dopt=full_report&list_uids=659434">659434</a>, <a href="https://www.ncbi.nlm.nih.gov/entrez/query.fcgi?db=gene&cmd=Retrieve&dopt=full_report&list_uids=659434">659434</a>, <a href="https://www.ncbi.n…	GeneID:659434			Gene	LOC659434	protein_coding
LGX	851552..851553	MNV	GT	TC	No	2	Homozygous	23	23	100	1	18	13	18	13	0.419355	37.2889	31	31	20	17		1	1	no	TC/TC	No	1	200	XM_008192524.2:c.217_218delinsGA; XM_008192525.2:c.217_218delinsGA; XM_008192526.2:c.217_218delinsGA	XP_008190747.1:p.Thr73Asp; XP_008190746.1:p.Thr73Asp; XP_008190748.1:p.Thr73Asp	XP_008190746.1:p.Thr73Asp	XM_008192524.2:c.217_218delinsGA	Yes	Yes	LOC659434	Gene	Gnomon	gene59		<a href="https://www.ncbi.nlm.nih.gov/entrez/query.fcgi?db=gene&cmd=Retrieve&dopt=full_report&list_uids=659434">659434</a>, <a href="https://www.ncbi.nlm.nih.gov/entrez/query.fcgi?db=gene&cmd=Retrieve&dopt=full_report&list_uids=659434">659434</a>, <a href="https://www.ncbi.nlm.nih.gov/entrez/query.fcgi?db=gene&cmd=Retrieve&dopt=full_report&list_uids=659434">659434</a>, <a href="https://www.ncbi.n…	GeneID:659434			Gene	LOC659434	protein_coding
LGX	853188	SNV	G	A	No	1	Homozygous	20	20	100	1	15	5	15	5	0.25	38.75	20	20	14	12		1	1	no	A/A	No	1	80.8722	XM_008192524.2:c.-7-1363C>T; XM_008192525.2:c.-8+376C>T; XM_008192526.2:c.-7-1363C>T			XM_008192524.2:c.-7-1363C>T	No	-	LOC659434	Gene	Gnomon	gene59		659434	GeneID:659434			Gene	LOC659434	protein_coding
LGX	856531	SNV	G	A	No	1	Homozygous	20	20	100	1	13	11	13	11	0.458333	37.85	24	24	16	17		1	1	no	A/A	No	1	80.874	XM_008192524.2:c.-743C>T; XM_008192525.2:c.-2975C>T; XM_008192526.2:c.-743C>T; XM_965672.1:c.-4399G>A				No	-
LGX	858107	SNV	G	A	No	1	Homozygous	21	21	100	1	12	11	12	11	0.478261	38.5714	23	23	17	17		1	1	no	A/A	No	1	83.8785	XM_008192524.2:c.-2319C>T; XM_008192525.2:c.-4551C>T; XM_008192526.2:c.-2319C>T; XM_965672.1:c.-2823G>A				No	-
LGX	858716	SNV	A	G	No	1	Homozygous	21	21	100	1	13	11	13	11	0.458333	37.6667	24	24	15	15		1	1	no	G/G	No	1	82.3345	XM_008192524.2:c.-2928T>C; XM_008192526.2:c.-2928T>C; XM_965672.1:c.-2214A>G				No	-
LGX	859190^859191	Insertion	-	A	No	1	Homozygous	23	23	100	1	19	5	19	5	0.208333	38.3478	24	24	16	17		1	1	no	A/A	No	1	89.892	XM_008192524.2:c.-3403dup; XM_008192526.2:c.-3403dup; XM_965672.1:c.-1738dup				No	-
LGX	859215	SNV	T	G	No	1	Heterozygous	12	23	52.1739	1	11	3	19	6	0.214286	37.5833	14	25	10	11	-0.25	0.580679	0.999259	no	G/T	No	1	82.0908	XM_008192524.2:c.-3427A>C; XM_008192526.2:c.-3427A>C; XM_965672.1:c.-1715T>G				No	-
LGX	859236^859237	Insertion	-	A	No	1	Heterozygous	16	28	57.1429	1	15	5	25	9	0.25	38.125	20	34	12	14	0.7	0.851519	1	no	-/A	No	1	83.6165	XM_008192524.2:c.-3448-1_-3448insT; XM_008192526.2:c.-3448-1_-3448insT; XM_965672.1:c.-1693-1_-1693insA				No	-
LGX	859305	SNV	A	G	No	1	Heterozygous	26	45	57.7778	1	20	9	29	20	0.310345	36.2692	29	49	20	21	-0.47	0.945361	0.892027	no	A/G	No	1	125.3	XM_008192524.2:c.-3517T>C; XM_008192526.2:c.-3517T>C; XM_965672.1:c.-1625A>G				No	-
LGX	859308	SNV	T	C	No	1	Heterozygous	24	43	55.814	1	17	8	26	19	0.32	36.7083	25	45	19	20	0.57	0.884474	0.892868	no	C/T	No	1	130.819	XM_008192524.2:c.-3520A>G; XM_008192526.2:c.-3520A>G; XM_965672.1:c.-1622T>C				No	-
LGX	859474	SNV	C	T	No	1	Heterozygous	20	39	51.2821	1	10	14	20	26	0.416667	38.45	24	46	13	16	0.72	0.25547	1	no	C/T	No	1	142.918	XM_008192524.2:c.-3686G>A; XM_008192526.2:c.-3686G>A; XM_965672.1:c.-1456C>T				No	-
LGX	859478	SNV	C	T	No	1	Heterozygous	20	39	51.2821	1	8	14	18	27	0.363636	38.45	22	45	13	16	0.81	0.848346	0.999286	no	C/T	No	1	142.918	XM_008192524.2:c.-3690G>A; XM_008192526.2:c.-3690G>A; XM_965672.1:c.-1452C>T				No	-
LGX	859503	Deletion	T	-	No	1	Homozygous	42	42	100	1	18	26	18	26	0.409091	38.3333	44	44	29	31		1	1	no	-/-	No	1	200	XM_008192524.2:c.-3715del; XM_008192526.2:c.-3715del; XM_965672.1:c.-1420del				No	-
LGX	859557	SNV	A	C	No	1	Heterozygous	16	33	48.4848	1	9	9	17	20	0.5	39.0625	18	37	12	12	3.19	0.787391	0.999734	no	A/C	No	1	120.867	XM_008192524.2:c.-3769T>G; XM_008192526.2:c.-3769T>G; XM_965672.1:c.-1373A>C				No	-
LGX	859594	SNV	C	G	No	1	Heterozygous	19	34	55.8824	1	5	16	14	25	0.238095	38.1579	21	39	12	12		0.728115	0.813946	no	G/T	No	1	102.564	XM_008192524.2:c.-3806G>C; XM_008192526.2:c.-3806G>C; XM_965672.1:c.-1336C>G				No	-
LGX	859594	SNV	C	T	No	1	Heterozygous	15	34	44.1176	1	9	9	14	25	0.5	38.6667	18	39	11	10		0.461979	0.792383	no	G/T	No	1	102.564	XM_008192524.2:c.-3806G>A; XM_008192526.2:c.-3806G>A; XM_965672.1:c.-1336C>T				No	-
LGX	859712	SNV	A	G	No	1	Heterozygous	16	28	57.1429	1	4	13	13	25	0.235294	38.75	17	38	9	10	0.49	0.964103	0.876767	no	A/G	No	1	83.5579	XM_008192524.2:c.-3924T>C; XM_008192526.2:c.-3924T>C; XM_965672.1:c.-1218A>G				No	-
LGX	859777..859778	MNV	AC	GT	No	2	Heterozygous	9	27	33.3333	1	3	9	12	22	0.25	40.1667	12	34	10	10	-0.62	0.661326	0.916162	no	complex	No	1	200	XM_008192524.2:c.-3990_-3989delinsAC; XM_008192526.2:c.-3990_-3989delinsAC; XM_965672.1:c.-1153_-1152delinsGT				No	-
LGX	860014..860015	MNV	GT	AA	No	2	Homozygous	21	21	100	1	9	15	9	15	0.375	38.0952	24	24	17	20		1	1	no	AA/AA	No	1	200	XM_008192524.2:c.-4227_-4226delinsTT; XM_008192526.2:c.-4227_-4226delinsTT; XM_965672.1:c.-916_-915delinsAA				No	-
LGX	860025	Deletion	T	-	No	1	Homozygous	21	21	100	1	8	15	8	15	0.347826	37.5238	23	23	15	17		1	1	no	-/-	No	1	90.0204	XM_008192524.2:c.-4237del; XM_008192526.2:c.-4237del; XM_965672.1:c.-899del				No	-
LGX	860438	SNV	A	T	No	1	Homozygous	21	21	100	1	11	11	11	11	0.5	37.9048	22	22	14	16		1	1	no	T/T	No	1	83.8775	XM_008192524.2:c.-4650T>A; XM_008192526.2:c.-4650T>A; XM_965672.1:c.-492A>T				No	-
LGX	860487	Deletion	T	-	No	1	Homozygous	25	25	100	1	11	14	11	14	0.44	36.88	25	25	14	17		1	1	no	-/-	No	1	102.06	XM_008192524.2:c.-4699del; XM_008192526.2:c.-4699del; XM_965672.1:c.-437del				No	-
LGX	860504..860506	MNV	TTA	AAT	No	3	Homozygous	20	20	100	1	8	12	9	12	0.4	37.95	20	20	11	14		0.999425	1	no	AAT/AAT	No	1	200	XM_008192524.2:c.-4718_-4716delinsATT; XM_008192526.2:c.-4718_-4716delinsATT; XM_965672.1:c.-426_-424delinsAAT				No	-
LGX	860513	SNV	A	G	No	1	Homozygous	23	23	100	1	10	14	10	14	0.416667	38.1739	24	24	12	16		1	1	no	G/G	No	1	88.3445	XM_008192524.2:c.-4725T>C; XM_008192526.2:c.-4725T>C; XM_965672.1:c.-417A>G				No	-
LGX	860556	SNV	T	C	No	1	Homozygous	30	30	100	1	20	16	20	16	0.444444	37.3667	36	36	19	19		1	1	no	C/C	No	1	109.408	XM_008192524.2:c.-4768A>G; XM_008192526.2:c.-4768A>G; XM_965672.1:c.-374T>C				No	-
LGX	861373	SNV	G	A	No	1	Homozygous	23	23	100	1	14	13	14	13	0.481481	38.3478	27	27	16	18		1	1	no	A/A	No	1	89.8955	XM_965611.3:c.*2304C>T; XM_965672.1:c.444G>A			XM_965672.1:c.444G>A	No	No	LOC659359	Gene	Gnomon	gene60		<a href="https://www.ncbi.nlm.nih.gov/entrez/query.fcgi?db=gene&cmd=Retrieve&dopt=full_report&list_uids=659359">659359</a>, <a href="https://www.ncbi.nlm.nih.gov/entrez/query.fcgi?db=gene&cmd=Retrieve&dopt=full_report&list_uids=659359">659359</a>	GeneID:659359			Gene	LOC659359	protein_coding
LGX	861802	SNV	G	T	No	1	Homozygous	25	25	100	1	7	20	7	20	0.259259	38.88	27	27	15	16		1	1	no	T/T	No	1	95.9075	XM_965611.3:c.*1875C>A; XM_965672.1:c.*177G>T				No	-
LGX	863794	SNV	C	T	No	1	Homozygous	22	22	100	1	1	21	1	21	0.0454545	37.6364	22	22	11	14		1	1	no	T/T	No	1	86.8921	XM_965611.3:c.3210G>A			XM_965611.3:c.3210G>A	No	No	LOC659292	Gene	Gnomon	gene61		<a href="https://www.ncbi.nlm.nih.gov/entrez/query.fcgi?db=gene&cmd=Retrieve&dopt=full_report&list_uids=659292">659292</a>, <a href="https://www.ncbi.nlm.nih.gov/entrez/query.fcgi?db=gene&cmd=Retrieve&dopt=full_report&list_uids=659292">659292</a>	GeneID:659292			Gene	LOC659292	protein_coding
LGX	863929	SNV	G	A	No	1	Homozygous	22	22	100	1	11	13	11	13	0.458333	35.3636	24	24	11	16		1	1	no	A/A	No	1	83.8905	XM_965611.3:c.3075C>T			XM_965611.3:c.3075C>T	No	No	LOC659292	Gene	Gnomon	gene61		<a href="https://www.ncbi.nlm.nih.gov/entrez/query.fcgi?db=gene&cmd=Retrieve&dopt=full_report&list_uids=659292">659292</a>, <a href="https://www.ncbi.nlm.nih.gov/entrez/query.fcgi?db=gene&cmd=Retrieve&dopt=full_report&list_uids=659292">659292</a>	GeneID:659292			Gene	LOC659292	protein_coding
LGX	864230	SNV	G	A	No	1	Homozygous	26	26	100	1	16	10	16	10	0.384615	39.5	26	26	15	16		1	1	no	A/A	No	1	98.9124	XM_965611.3:c.2842-22C>T			XM_965611.3:c.2842-22C>T	No	-	LOC659292	Gene	Gnomon	gene61		659292	GeneID:659292			Gene	LOC659292	protein_coding
LGX	864241	SNV	G	A	No	1	Homozygous	26	26	100	1	15	11	15	11	0.423077	38.6923	26	26	16	16		1	1	no	A/A	No	1	98.9128	XM_965611.3:c.2841+26C>T			XM_965611.3:c.2841+26C>T	No	-	LOC659292	Gene	Gnomon	gene61		659292	GeneID:659292			Gene	LOC659292	protein_coding
LGX	864243	SNV	A	G	No	1	Homozygous	23	23	100	1	13	10	13	10	0.434783	38.8261	23	23	14	14		1	1	no	G/G	No	1	88.35	XM_965611.3:c.2841+24T>C			XM_965611.3:c.2841+24T>C	No	-	LOC659292	Gene	Gnomon	gene61		659292	GeneID:659292			Gene	LOC659292	protein_coding
LGX	864245	SNV	C	T	No	1	Homozygous	24	24	100	1	14	10	14	10	0.416667	39.0417	24	24	15	15		1	1	no	T/T	No	1	92.8998	XM_965611.3:c.2841+22G>A			XM_965611.3:c.2841+22G>A	No	-	LOC659292	Gene	Gnomon	gene61		659292	GeneID:659292			Gene	LOC659292	protein_coding
LGX	864254..864255	MNV	TT	AC	No	2	Homozygous	26	26	100	1	14	13	14	13	0.481481	38.3462	27	27	17	17		1	1	no	AC/AC	No	1	200	XM_965611.3:c.2841+12_2841+13delinsGT			XM_965611.3:c.2841+12_2841+13delinsGT	No	-	LOC659292	Gene	Gnomon	gene61		659292	GeneID:659292			Gene	LOC659292	protein_coding
LGX	864263	SNV	A	T	No	1	Homozygous	24	24	100	1	14	12	14	12	0.461538	37.0833	26	26	14	14		1	1	no	T/T	No	1	92.9045	XM_965611.3:c.2841+4T>A			XM_965611.3:c.2841+4T>A	No	-	LOC659292	Gene	Gnomon	gene61		659292	GeneID:659292			Gene	LOC659292	protein_coding
LGX	864276	SNV	C	T	No	1	Homozygous	28	28	100	1	14	20	14	20	0.411765	37	34	34	16	17		1	1	no	T/T	No	1	104.936	XM_965611.3:c.2832G>A			XM_965611.3:c.2832G>A	No	No	LOC659292	Gene	Gnomon	gene61		<a href="https://www.ncbi.nlm.nih.gov/entrez/query.fcgi?db=gene&cmd=Retrieve&dopt=full_report&list_uids=659292">659292</a>, <a href="https://www.ncbi.nlm.nih.gov/entrez/query.fcgi?db=gene&cmd=Retrieve&dopt=full_report&list_uids=659292">659292</a>	GeneID:659292			Gene	LOC659292	protein_coding
LGX	864429	SNV	A	G	No	1	Homozygous	22	22	100	1	10	19	10	19	0.344828	39.2273	29	29	16	19		1	1	no	G/G	No	1	85.3423	XM_965611.3:c.2679T>C			XM_965611.3:c.2679T>C	No	No	LOC659292	Gene	Gnomon	gene61		<a href="https://www.ncbi.nlm.nih.gov/entrez/query.fcgi?db=gene&cmd=Retrieve&dopt=full_report&list_uids=659292">659292</a>, <a href="https://www.ncbi.nlm.nih.gov/entrez/query.fcgi?db=gene&cmd=Retrieve&dopt=full_report&list_uids=659292">659292</a>	GeneID:659292			Gene	LOC659292	protein_coding
LGX	865610	SNV	A	G	No	1	Homozygous	30	30	100	1	13	21	13	21	0.382353	37.6	34	34	20	23		1	1	no	G/G	No	1	109.412	XM_001812107.2:c.-4197A>G; XM_965611.3:c.2046T>C			XM_965611.3:c.2046T>C	No	No	LOC659292	Gene	Gnomon	gene61		<a href="https://www.ncbi.nlm.nih.gov/entrez/query.fcgi?db=gene&cmd=Retrieve&dopt=full_report&list_uids=659292">659292</a>, <a href="https://www.ncbi.nlm.nih.gov/entrez/query.fcgi?db=gene&cmd=Retrieve&dopt=full_report&list_uids=659292">659292</a>	GeneID:659292			Gene	LOC659292	protein_coding
LGX	865826	SNV	T	C	No	1	Homozygous	21	21	100	1	9	15	9	15	0.375	37.0952	24	24	14	15		1	1	no	C/C	No	1	82.3346	XM_001812107.2:c.-3981T>C; XM_965611.3:c.1830A>G			XM_965611.3:c.1830A>G	No	No	LOC659292	Gene	Gnomon	gene61		<a href="https://www.ncbi.nlm.nih.gov/entrez/query.fcgi?db=gene&cmd=Retrieve&dopt=full_report&list_uids=659292">659292</a>, <a href="https://www.ncbi.nlm.nih.gov/entrez/query.fcgi?db=gene&cmd=Retrieve&dopt=full_report&list_uids=659292">659292</a>	GeneID:659292			Gene	LOC659292	protein_coding
LGX	865832	SNV	G	A	No	1	Homozygous	21	21	100	1	9	15	9	15	0.375	35.7619	24	24	14	15		1	1	no	A/A	No	1	83.8753	XM_001812107.2:c.-3975G>A; XM_965611.3:c.1824C>T			XM_965611.3:c.1824C>T	No	No	LOC659292	Gene	Gnomon	gene61		<a href="https://www.ncbi.nlm.nih.gov/entrez/query.fcgi?db=gene&cmd=Retrieve&dopt=full_report&list_uids=659292">659292</a>, <a href="https://www.ncbi.nlm.nih.gov/entrez/query.fcgi?db=gene&cmd=Retrieve&dopt=full_report&list_uids=659292">659292</a>	GeneID:659292			Gene	LOC659292	protein_coding
LGX	865865	SNV	G	A	No	1	Homozygous	24	24	100	1	9	17	9	17	0.346154	37.7083	26	26	14	19		1	1	no	A/A	No	1	92.9073	XM_001812107.2:c.-3942G>A; XM_965611.3:c.1791C>T			XM_965611.3:c.1791C>T	No	No	LOC659292	Gene	Gnomon	gene61		<a href="https://www.ncbi.nlm.nih.gov/entrez/query.fcgi?db=gene&cmd=Retrieve&dopt=full_report&list_uids=659292">659292</a>, <a href="https://www.ncbi.nlm.nih.gov/entrez/query.fcgi?db=gene&cmd=Retrieve&dopt=full_report&list_uids=659292">659292</a>	GeneID:659292			Gene	LOC659292	protein_coding
LGX	866157	SNV	T	C	No	1	Homozygous	28	28	100	1	6	23	6	23	0.206897	38.1071	29	29	19	21		1	1	no	C/C	No	1	103.392	XM_001812107.2:c.-3650T>C; XM_965611.3:c.1531+16A>G			XM_965611.3:c.1531+16A>G	No	-	LOC659292	Gene	Gnomon	gene61		659292	GeneID:659292			Gene	LOC659292	protein_coding
LGX	866905	SNV	T	C	No	1	Homozygous	24	24	100	1	21	9	21	9	0.3	39.0417	30	30	19	20		1	1	no	C/C	No	1	91.3617	XM_001812107.2:c.-2902T>C; XM_008192528.2:c.-4810T>C; XM_965611.3:c.972+20A>G			XM_965611.3:c.972+20A>G	No	-	LOC659292	Gene	Gnomon	gene61		659292	GeneID:659292			Gene	LOC659292	protein_coding
LGX	867445	SNV	T	G	No	1	Homozygous	22	22	100	1	17	7	17	7	0.291667	36.4091	24	24	16	19		1	1	no	G/G	No	1	85.3313	XM_001812107.2:c.-2362T>G; XM_008192528.2:c.-4270T>G; XM_965611.3:c.550A>C			XM_965611.3:c.550A>C	No	No	LOC659292	Gene	Gnomon	gene61		<a href="https://www.ncbi.nlm.nih.gov/entrez/query.fcgi?db=gene&cmd=Retrieve&dopt=full_report&list_uids=659292">659292</a>, <a href="https://www.ncbi.nlm.nih.gov/entrez/query.fcgi?db=gene&cmd=Retrieve&dopt=full_report&list_uids=659292">659292</a>	GeneID:659292			Gene	LOC659292	protein_coding
LGX	868411	SNV	T	C	No	1	Homozygous	24	24	100	1	17	10	17	10	0.37037	36.8333	27	27	19	17		1	1	no	C/C	No	1	91.3592	XM_001812107.2:c.-1396T>C; XM_008192528.2:c.-3304T>C; XM_965611.3:c.-266A>G				No	-
LGX	868479	SNV	A	C	No	1	Homozygous	21	21	100	1	5	17	5	17	0.227273	38.4286	22	22	14	16		1	1	no	C/C	No	1	82.3335	XM_001812107.2:c.-1328A>C; XM_008192528.2:c.-3236A>C; XM_965611.3:c.-334T>G				No	-
LGX	869011	SNV	G	T	No	1	Homozygous	20	20	100	1	9	15	9	15	0.375	36.75	24	24	17	16		1	1	no	T/T	No	1	80.8744	XM_001812107.2:c.-796G>T; XM_008192520.2:c.-4769G>T; XM_008192521.2:c.-4769G>T; XM_008192522.2:c.-4769G>T; XM_008192528.2:c.-2704G>T; XM_965611.3:c.-866C>A				No	-
LGX	870038	SNV	T	G	No	1	Homozygous	22	22	100	1	12	13	12	13	0.48	36.6364	25	25	12	13		1	1	no	G/G	No	1	85.3447	XM_001812107.2:c.232T>G; XM_008192520.2:c.-3742T>G; XM_008192521.2:c.-3742T>G; XM_008192522.2:c.-3742T>G; XM_008192528.2:c.-1677T>G; XM_965611.3:c.-1893A>C	XP_001812159.2:p.Ser78Ala	XP_001812159.2:p.Ser78Ala	XM_001812107.2:c.232T>G	No	Yes	LOC100142046	Gene	Gnomon	gene62		<a href="https://www.ncbi.nlm.nih.gov/entrez/query.fcgi?db=gene&cmd=Retrieve&dopt=full_report&list_uids=100142046">100142046</a>, <a href="https://www.ncbi.nlm.nih.gov/entrez/query.fcgi?db=gene&cmd=Retrieve&dopt=full_report&list_uids=100142046">100142046</a>	GeneID:100142046			Gene	LOC100142046	protein_coding
LGX	870326^870327	Insertion	-	AAACCC	No	6	Homozygous	27	27	100	1	17	16	17	16	0.484848	35.7712	33	33	18	22		1	1	no	AAACCC/AAACCC	No	1	200	XM_001812107.2:c.473_474insCAAACC; XM_008192520.2:c.-3448-1_-3448insCAAACC; XM_008192521.2:c.-3448-1_-3448insCAAACC; XM_008192522.2:c.-3448-1_-3448insCAAACC; XM_008192528.2:c.-1383-1_-1383insCAAACC; XM_965611.3:c.-2181-1_-2181insGGGTTT	XP_001812159.2:p.Lys159_Asp160insProLys	XP_001812159.2:p.Lys159_Asp160insProLys	XM_001812107.2:c.473_474insCAAACC	No	Yes	LOC100142046	Gene	Gnomon	gene62		<a href="https://www.ncbi.nlm.nih.gov/entrez/query.fcgi?db=gene&cmd=Retrieve&dopt=full_report&list_uids=100142046">100142046</a>, <a href="https://www.ncbi.nlm.nih.gov/entrez/query.fcgi?db=gene&cmd=Retrieve&dopt=full_report&list_uids=100142046">100142046</a>	GeneID:100142046			Gene	LOC100142046	protein_coding
LGX	870692	SNV	C	T	No	1	Homozygous	21	21	100	1	11	12	11	12	0.478261	35.5238	23	23	15	18		1	1	no	T/T	No	1	83.8832	XM_001812107.2:c.834C>T; XM_008192520.2:c.-3088C>T; XM_008192521.2:c.-3088C>T; XM_008192522.2:c.-3088C>T; XM_008192528.2:c.-1023C>T; XM_965611.3:c.-2547G>A			XM_001812107.2:c.834C>T	No	No	LOC100142046	Gene	Gnomon	gene62		<a href="https://www.ncbi.nlm.nih.gov/entrez/query.fcgi?db=gene&cmd=Retrieve&dopt=full_report&list_uids=100142046">100142046</a>, <a href="https://www.ncbi.nlm.nih.gov/entrez/query.fcgi?db=gene&cmd=Retrieve&dopt=full_report&list_uids=100142046">100142046</a>	GeneID:100142046			Gene	LOC100142046	protein_coding
LGX	872879	SNV	C	G	No	1	Homozygous	25	25	100	1	16	11	16	11	0.407407	38.6	27	27	14	15		1	1	no	G/G	No	1	94.3669	XM_001812107.2:c.*1620C>G; XM_008192520.2:c.-901C>G; XM_008192521.2:c.-901C>G; XM_008192522.2:c.-901C>G; XM_008192528.2:c.*250C>G; XM_965611.3:c.-4734G>C				No	-
LGX	873380^873381	Insertion	-	C	No	1	Homozygous	23	23	100	1	16	9	16	9	0.36	37.8261	25	25	16	17		1	1	no	C/C	No	1	88.3501	XM_008192520.2:c.-397dup; XM_008192521.2:c.-397dup; XM_008192522.2:c.-397dup; XM_008192528.2:c.*754dup				No	-
LGX	873561	SNV	T	C	No	1	Homozygous	24	24	100	1	12	16	12	16	0.428571	37.7917	28	28	17	15		1	1	no	C/C	No	1	91.3615	XM_008192520.2:c.-219T>C; XM_008192521.2:c.-219T>C; XM_008192522.2:c.-219T>C; XM_008192528.2:c.*932T>C			XM_008192520.2:c.-219T>C	No	-	LOC103312277	Gene	Gnomon	gene64		<a href="https://www.ncbi.nlm.nih.gov/entrez/query.fcgi?db=gene&cmd=Retrieve&dopt=full_report&list_uids=103312277">103312277</a>, <a href="https://www.ncbi.nlm.nih.gov/entrez/query.fcgi?db=gene&cmd=Retrieve&dopt=full_report&list_uids=103312277">103312277</a>, <a href="https://www.ncbi.nlm.nih.gov/entrez/query.fcgi?db=gene&cmd=Retrieve&dopt=full_report&list_uids=103312277">103312277</a>, <a href="…	GeneID:103312277			Gene	LOC103312277	protein_coding
LGX	873886	SNV	G	A	No	1	Homozygous	24	24	100	1	14	10	14	10	0.416667	37.9167	24	24	15	15		1	1	no	A/A	No	1	92.8982	XM_008192520.2:c.93+14G>A; XM_008192521.2:c.93+14G>A; XM_008192522.2:c.93+14G>A; XM_008192528.2:c.*1257G>A			XM_008192520.2:c.93+14G>A	No	-	LOC103312277	Gene	Gnomon	gene64		103312277	GeneID:103312277			Gene	LOC103312277	protein_coding
LGX	873894	SNV	T	G	No	1	Homozygous	28	28	100	1	15	15	15	15	0.5	38.6071	30	30	17	18		1	1	no	G/G	No	1	103.397	XM_008192520.2:c.93+22T>G; XM_008192521.2:c.93+22T>G; XM_008192522.2:c.93+22T>G; XM_008192528.2:c.*1265T>G			XM_008192520.2:c.93+22T>G	No	-	LOC103312277	Gene	Gnomon	gene64		103312277	GeneID:103312277			Gene	LOC103312277	protein_coding
LGX	873940	SNV	T	A	No	1	Homozygous	24	24	100	1	16	13	16	13	0.448276	38.3333	29	29	19	20		1	1	no	A/A	No	1	92.9038	XM_008192520.2:c.93+68T>A; XM_008192521.2:c.93+68T>A; XM_008192522.2:c.93+68T>A; XM_008192528.2:c.*1311T>A			XM_008192520.2:c.93+68T>A	No	-	LOC103312277	Gene	Gnomon	gene64		103312277	GeneID:103312277			Gene	LOC103312277	protein_coding
LGX	875105	SNV	G	T	No	1	Homozygous	21	21	100	1	14	9	14	9	0.391304	39.9048	23	23	15	18		1	1	no	T/T	No	1	83.8759	XM_008192520.2:c.93+1233G>T; XM_008192521.2:c.93+1233G>T; XM_008192522.2:c.93+1233G>T			XM_008192520.2:c.93+1233G>T	No	-	LOC103312277	Gene	Gnomon	gene64		103312277	GeneID:103312277			Gene	LOC103312277	protein_coding
LGX	876066	SNV	C	T	No	1	Homozygous	22	22	100	1	13	10	13	10	0.434783	38.3182	23	23	17	18		1	1	no	T/T	No	1	86.8843	XM_008192520.2:c.94-1726C>T; XM_008192521.2:c.94-1726C>T; XM_008192522.2:c.94-1726C>T			XM_008192520.2:c.94-1726C>T	No	-	LOC103312277	Gene	Gnomon	gene64		103312277	GeneID:103312277			Gene	LOC103312277	protein_coding
LGX	876218	SNV	G	A	No	1	Homozygous	28	28	100	1	21	12	21	12	0.363636	38.5357	33	33	18	20		1	1	no	A/A	No	1	104.932	XM_008192520.2:c.94-1574G>A; XM_008192521.2:c.94-1574G>A; XM_008192522.2:c.94-1574G>A			XM_008192520.2:c.94-1574G>A	No	-	LOC103312277	Gene	Gnomon	gene64		103312277	GeneID:103312277			Gene	LOC103312277	protein_coding
LGX	876449	SNV	A	T	No	1	Homozygous	29	29	100	1	13	18	13	18	0.419355	38	31	31	19	18		1	1	no	T/T	No	1	107.945	XM_008192520.2:c.94-1343A>T; XM_008192521.2:c.94-1343A>T; XM_008192522.2:c.94-1343A>T			XM_008192520.2:c.94-1343A>T	No	-	LOC103312277	Gene	Gnomon	gene64		103312277	GeneID:103312277			Gene	LOC103312277	protein_coding
LGX	877088	SNV	A	C	No	1	Homozygous	24	24	100	1	12	13	12	13	0.48	38.9167	25	25	18	19		1	1	no	C/C	No	1	91.3601	XM_008192520.2:c.94-704A>C; XM_008192521.2:c.94-704A>C; XM_008192522.2:c.94-704A>C			XM_008192520.2:c.94-704A>C	No	-	LOC103312277	Gene	Gnomon	gene64		103312277	GeneID:103312277			Gene	LOC103312277	protein_coding
LGX	878829	SNV	C	T	No	1	Homozygous	21	21	100	1	13	8	13	8	0.380952	38	21	21	13	15		1	1	no	T/T	No	1	83.8797	XM_008192520.2:c.1077C>T; XM_008192521.2:c.1077C>T; XM_008192522.2:c.1077C>T			XM_008192520.2:c.1077C>T	No	No	LOC103312277	Gene	Gnomon	gene64		<a href="https://www.ncbi.nlm.nih.gov/entrez/query.fcgi?db=gene&cmd=Retrieve&dopt=full_report&list_uids=103312277">103312277</a>, <a href="https://www.ncbi.nlm.nih.gov/entrez/query.fcgi?db=gene&cmd=Retrieve&dopt=full_report&list_uids=103312277">103312277</a>, <a href="https://www.ncbi.nlm.nih.gov/entrez/query.fcgi?db=gene&cmd=Retrieve&dopt=full_report&list_uids=103312277">103312277</a>, <a href="…	GeneID:103312277			Gene	LOC103312277	protein_coding
LGX	879126	SNV	G	A	No	1	Homozygous	33	33	100	1	14	20	14	20	0.411765	37.8182	34	34	23	22		1	1	no	A/A	No	1	119.981	XM_008192520.2:c.1374G>A; XM_008192521.2:c.1374G>A; XM_008192522.2:c.1374G>A	XP_008190743.1:p.Met458Ile; XP_008190744.1:p.Met458Ile; XP_008190742.1:p.Met458Ile	XP_008190742.1:p.Met458Ile	XM_008192520.2:c.1374G>A	No	Yes	LOC103312277	Gene	Gnomon	gene64		<a href="https://www.ncbi.nlm.nih.gov/entrez/query.fcgi?db=gene&cmd=Retrieve&dopt=full_report&list_uids=103312277">103312277</a>, <a href="https://www.ncbi.nlm.nih.gov/entrez/query.fcgi?db=gene&cmd=Retrieve&dopt=full_report&list_uids=103312277">103312277</a>, <a href="https://www.ncbi.nlm.nih.gov/entrez/query.fcgi?db=gene&cmd=Retrieve&dopt=full_report&list_uids=103312277">103312277</a>, <a href="…	GeneID:103312277			Gene	LOC103312277	protein_coding
LGX	879706	SNV	A	G	No	1	Homozygous	21	21	100	1	17	5	17	5	0.227273	36.8571	22	22	14	12		1	1	no	G/G	No	1	82.3337	XM_008192520.2:c.1954A>G; XM_008192521.2:c.1954A>G; XM_008192522.2:c.1928-25A>G	XP_008190742.1:p.Thr652Ala; XP_008190743.1:p.Thr652Ala	XP_008190742.1:p.Thr652Ala	XM_008192520.2:c.1954A>G	No	Yes	LOC103312277	Gene	Gnomon	gene64		<a href="https://www.ncbi.nlm.nih.gov/entrez/query.fcgi?db=gene&cmd=Retrieve&dopt=full_report&list_uids=103312277">103312277</a>, <a href="https://www.ncbi.nlm.nih.gov/entrez/query.fcgi?db=gene&cmd=Retrieve&dopt=full_report&list_uids=103312277">103312277</a>, <a href="https://www.ncbi.nlm.nih.gov/entrez/query.fcgi?db=gene&cmd=Retrieve&dopt=full_report&list_uids=103312277">103312277</a>	GeneID:103312277			Gene	LOC103312277	protein_coding
LGX	880715	SNV	T	C	No	1	Homozygous	35	35	100	1	26	13	26	13	0.333333	38.3429	39	39	20	26		1	1	no	C/C	No	1	124.461	XM_008192520.2:c.2820T>C; XM_008192521.2:c.2820T>C; XM_008192522.2:c.2769T>C; XM_015979173.1:c.*2008A>G; XM_015979178.1:c.*2008A>G			XM_008192520.2:c.2820T>C	No	No	LOC103312277	Gene	Gnomon	gene64		<a href="https://www.ncbi.nlm.nih.gov/entrez/query.fcgi?db=gene&cmd=Retrieve&dopt=full_report&list_uids=103312277">103312277</a>, <a href="https://www.ncbi.nlm.nih.gov/entrez/query.fcgi?db=gene&cmd=Retrieve&dopt=full_report&list_uids=103312277">103312277</a>, <a href="https://www.ncbi.nlm.nih.gov/entrez/query.fcgi?db=gene&cmd=Retrieve&dopt=full_report&list_uids=103312277">103312277</a>, <a href="…	GeneID:103312277			Gene	LOC103312277	protein_coding
LGX	880932	SNV	G	T	No	1	Homozygous	24	24	100	1	11	16	11	16	0.407407	38.375	27	27	14	13		1	1	no	T/T	No	1	92.9023	XM_008192520.2:c.2940-18G>T; XM_008192521.2:c.2940-30G>T; XM_008192522.2:c.2889-18G>T; XM_015979173.1:c.*1791C>A; XM_015979178.1:c.*1791C>A			XM_008192520.2:c.2940-18G>T	No	-	LOC103312277	Gene	Gnomon	gene64		103312277	GeneID:103312277			Gene	LOC103312277	protein_coding
LGX	881058	SNV	C	T	No	1	Homozygous	29	29	100	1	22	11	22	11	0.333333	36.7931	33	33	20	21		1	1	no	T/T	No	1	107.949	XM_008192520.2:c.3048C>T; XM_008192521.2:c.3036C>T; XM_008192522.2:c.2997C>T; XM_015979173.1:c.*1665G>A; XM_015979178.1:c.*1665G>A			XM_008192520.2:c.3048C>T	No	No	LOC103312277	Gene	Gnomon	gene64		<a href="https://www.ncbi.nlm.nih.gov/entrez/query.fcgi?db=gene&cmd=Retrieve&dopt=full_report&list_uids=103312277">103312277</a>, <a href="https://www.ncbi.nlm.nih.gov/entrez/query.fcgi?db=gene&cmd=Retrieve&dopt=full_report&list_uids=103312277">103312277</a>, <a href="https://www.ncbi.nlm.nih.gov/entrez/query.fcgi?db=gene&cmd=Retrieve&dopt=full_report&list_uids=103312277">103312277</a>, <a href="…	GeneID:103312277			Gene	LOC103312277	protein_coding
LGX	881405	SNV	C	T	No	1	Homozygous	21	21	100	1	9	15	9	15	0.375	38.7143	24	24	16	20		1	1	no	T/T	No	1	83.8791	XM_008192520.2:c.3354C>T; XM_008192521.2:c.3342C>T; XM_008192522.2:c.3303C>T; XM_015979173.1:c.*1318G>A; XM_015979178.1:c.*1318G>A			XM_008192520.2:c.3354C>T	No	No	LOC103312277	Gene	Gnomon	gene64		<a href="https://www.ncbi.nlm.nih.gov/entrez/query.fcgi?db=gene&cmd=Retrieve&dopt=full_report&list_uids=103312277">103312277</a>, <a href="https://www.ncbi.nlm.nih.gov/entrez/query.fcgi?db=gene&cmd=Retrieve&dopt=full_report&list_uids=103312277">103312277</a>, <a href="https://www.ncbi.nlm.nih.gov/entrez/query.fcgi?db=gene&cmd=Retrieve&dopt=full_report&list_uids=103312277">103312277</a>, <a href="…	GeneID:103312277			Gene	LOC103312277	protein_coding
LGX	882434	SNV	C	T	No	1	Homozygous	24	24	100	1	16	9	16	9	0.36	39.6667	25	25	19	19		1	1	no	T/T	No	1	92.8979	XM_008192520.2:c.*527C>T; XM_008192521.2:c.*527C>T; XM_008192522.2:c.*527C>T; XM_015979173.1:c.*289G>A; XM_015979178.1:c.*289G>A			XM_015979173.1:c.*289G>A	No	-	LOC103312276	Gene	Gnomon	gene65		<a href="https://www.ncbi.nlm.nih.gov/entrez/query.fcgi?db=gene&cmd=Retrieve&dopt=full_report&list_uids=103312276">103312276</a>, <a href="https://www.ncbi.nlm.nih.gov/entrez/query.fcgi?db=gene&cmd=Retrieve&dopt=full_report&list_uids=103312276">103312276</a>, <a href="https://www.ncbi.nlm.nih.gov/entrez/query.fcgi?db=gene&cmd=Retrieve&dopt=full_report&list_uids=103312276">103312276</a>	GeneID:103312276			Gene	LOC103312276	protein_coding
LGX	882801	SNV	G	A	No	1	Homozygous	27	27	100	1	20	9	20	9	0.310345	38.4074	29	29	18	21		1	1	no	A/A	No	1	101.926	XM_008192520.2:c.*894G>A; XM_008192521.2:c.*894G>A; XM_008192522.2:c.*894G>A; XM_015979173.1:c.2136C>T; XM_015979178.1:c.2136C>T			XM_015979173.1:c.2136C>T	No	No	LOC103312276	Gene	Gnomon	gene65		<a href="https://www.ncbi.nlm.nih.gov/entrez/query.fcgi?db=gene&cmd=Retrieve&dopt=full_report&list_uids=103312276">103312276</a>, <a href="https://www.ncbi.nlm.nih.gov/entrez/query.fcgi?db=gene&cmd=Retrieve&dopt=full_report&list_uids=103312276">103312276</a>, <a href="https://www.ncbi.nlm.nih.gov/entrez/query.fcgi?db=gene&cmd=Retrieve&dopt=full_report&list_uids=103312276">103312276</a>	GeneID:103312276			Gene	LOC103312276	protein_coding
LGX	882844	SNV	G	A	No	1	Homozygous	20	20	100	1	11	13	11	13	0.458333	36.05	24	24	16	18		1	1	no	A/A	No	1	80.8788	XM_008192520.2:c.*937G>A; XM_008192521.2:c.*937G>A; XM_008192522.2:c.*937G>A; XM_015979173.1:c.2093C>T; XM_015979178.1:c.2093C>T	XP_015834664.1:p.Ala698Val; XP_015834659.1:p.Ala698Val	XP_015834659.1:p.Ala698Val	XM_015979173.1:c.2093C>T	No	Yes	LOC103312276	Gene	Gnomon	gene65		<a href="https://www.ncbi.nlm.nih.gov/entrez/query.fcgi?db=gene&cmd=Retrieve&dopt=full_report&list_uids=103312276">103312276</a>, <a href="https://www.ncbi.nlm.nih.gov/entrez/query.fcgi?db=gene&cmd=Retrieve&dopt=full_report&list_uids=103312276">103312276</a>, <a href="https://www.ncbi.nlm.nih.gov/entrez/query.fcgi?db=gene&cmd=Retrieve&dopt=full_report&list_uids=103312276">103312276</a>	GeneID:103312276			Gene	LOC103312276	protein_coding
LGX	882993	SNV	C	A	No	1	Homozygous	21	21	100	1	15	11	15	11	0.423077	38.5714	26	26	14	18		1	1	no	A/A	No	1	83.8764	XM_008192520.2:c.*1086C>A; XM_008192521.2:c.*1086C>A; XM_008192522.2:c.*1086C>A; XM_015979173.1:c.1944G>T; XM_015979178.1:c.1944G>T	XP_015834664.1:p.Met648Ile; XP_015834659.1:p.Met648Ile	XP_015834659.1:p.Met648Ile	XM_015979173.1:c.1944G>T	No	Yes	LOC103312276	Gene	Gnomon	gene65		<a href="https://www.ncbi.nlm.nih.gov/entrez/query.fcgi?db=gene&cmd=Retrieve&dopt=full_report&list_uids=103312276">103312276</a>, <a href="https://www.ncbi.nlm.nih.gov/entrez/query.fcgi?db=gene&cmd=Retrieve&dopt=full_report&list_uids=103312276">103312276</a>, <a href="https://www.ncbi.nlm.nih.gov/entrez/query.fcgi?db=gene&cmd=Retrieve&dopt=full_report&list_uids=103312276">103312276</a>	GeneID:103312276			Gene	LOC103312276	protein_coding
LGX	883549	SNV	C	T	No	1	Homozygous	29	29	100	1	17	18	17	18	0.485714	37.4483	35	35	19	22		1	1	no	T/T	No	1	107.942	XM_008192520.2:c.*1642C>T; XM_008192521.2:c.*1642C>T; XM_008192522.2:c.*1642C>T; XM_015979173.1:c.1485G>A; XM_015979178.1:c.1485G>A			XM_015979173.1:c.1485G>A	No	No	LOC103312276	Gene	Gnomon	gene65		<a href="https://www.ncbi.nlm.nih.gov/entrez/query.fcgi?db=gene&cmd=Retrieve&dopt=full_report&list_uids=103312276">103312276</a>, <a href="https://www.ncbi.nlm.nih.gov/entrez/query.fcgi?db=gene&cmd=Retrieve&dopt=full_report&list_uids=103312276">103312276</a>, <a href="https://www.ncbi.nlm.nih.gov/entrez/query.fcgi?db=gene&cmd=Retrieve&dopt=full_report&list_uids=103312276">103312276</a>	GeneID:103312276			Gene	LOC103312276	protein_coding
LGX	883575	SNV	G	A	No	1	Homozygous	34	34	100	1	19	16	19	16	0.457143	37.5294	35	35	22	24		1	1	no	A/A	No	1	122.988	XM_008192520.2:c.*1668G>A; XM_008192521.2:c.*1668G>A; XM_008192522.2:c.*1668G>A; XM_015979173.1:c.1459C>T; XM_015979178.1:c.1459C>T			XM_015979173.1:c.1459C>T	No	No	LOC103312276	Gene	Gnomon	gene65		<a href="https://www.ncbi.nlm.nih.gov/entrez/query.fcgi?db=gene&cmd=Retrieve&dopt=full_report&list_uids=103312276">103312276</a>, <a href="https://www.ncbi.nlm.nih.gov/entrez/query.fcgi?db=gene&cmd=Retrieve&dopt=full_report&list_uids=103312276">103312276</a>, <a href="https://www.ncbi.nlm.nih.gov/entrez/query.fcgi?db=gene&cmd=Retrieve&dopt=full_report&list_uids=103312276">103312276</a>	GeneID:103312276			Gene	LOC103312276	protein_coding
LGX	883600	SNV	C	T	No	1	Homozygous	27	27	100	1	18	9	18	9	0.333333	37.9259	27	27	18	20		1	1	no	T/T	No	1	101.931	XM_008192520.2:c.*1693C>T; XM_008192521.2:c.*1693C>T; XM_008192522.2:c.*1693C>T; XM_015979173.1:c.1434G>A; XM_015979178.1:c.1434G>A			XM_015979173.1:c.1434G>A	No	No	LOC103312276	Gene	Gnomon	gene65		<a href="https://www.ncbi.nlm.nih.gov/entrez/query.fcgi?db=gene&cmd=Retrieve&dopt=full_report&list_uids=103312276">103312276</a>, <a href="https://www.ncbi.nlm.nih.gov/entrez/query.fcgi?db=gene&cmd=Retrieve&dopt=full_report&list_uids=103312276">103312276</a>, <a href="https://www.ncbi.nlm.nih.gov/entrez/query.fcgi?db=gene&cmd=Retrieve&dopt=full_report&list_uids=103312276">103312276</a>	GeneID:103312276			Gene	LOC103312276	protein_coding
LGX	884240	SNV	C	A	No	1	Homozygous	22	22	100	1	13	10	13	10	0.434783	36.7273	23	23	14	16		1	1	no	A/A	No	1	86.8958	XM_015979173.1:c.840G>T; XM_015979178.1:c.840G>T			XM_015979173.1:c.840G>T	No	No	LOC103312276	Gene	Gnomon	gene65		<a href="https://www.ncbi.nlm.nih.gov/entrez/query.fcgi?db=gene&cmd=Retrieve&dopt=full_report&list_uids=103312276">103312276</a>, <a href="https://www.ncbi.nlm.nih.gov/entrez/query.fcgi?db=gene&cmd=Retrieve&dopt=full_report&list_uids=103312276">103312276</a>, <a href="https://www.ncbi.nlm.nih.gov/entrez/query.fcgi?db=gene&cmd=Retrieve&dopt=full_report&list_uids=103312276">103312276</a>	GeneID:103312276			Gene	LOC103312276	protein_coding
LGX	884448	SNV	C	G	No	1	Homozygous	23	23	100	1	4	22	4	22	0.153846	37.7391	26	26	10	10		1	1	no	G/G	No	1	88.3496	XM_015979173.1:c.632G>C; XM_015979178.1:c.632G>C	XP_015834664.1:p.Ser211Thr; XP_015834659.1:p.Ser211Thr	XP_015834659.1:p.Ser211Thr	XM_015979173.1:c.632G>C	No	Yes	LOC103312276	Gene	Gnomon	gene65		<a href="https://www.ncbi.nlm.nih.gov/entrez/query.fcgi?db=gene&cmd=Retrieve&dopt=full_report&list_uids=103312276">103312276</a>, <a href="https://www.ncbi.nlm.nih.gov/entrez/query.fcgi?db=gene&cmd=Retrieve&dopt=full_report&list_uids=103312276">103312276</a>, <a href="https://www.ncbi.nlm.nih.gov/entrez/query.fcgi?db=gene&cmd=Retrieve&dopt=full_report&list_uids=103312276">103312276</a>	GeneID:103312276			Gene	LOC103312276	protein_coding
LGX	885897	SNV	C	T	No	1	Homozygous	22	22	100	1	14	11	14	11	0.44	38.5	25	25	19	18		1	1	no	T/T	No	1	86.8846	XM_015979173.1:c.-38-217G>A; XM_015979178.1:c.-5-250G>A			XM_015979173.1:c.-38-217G>A	No	-	LOC103312276	Gene	Gnomon	gene65		103312276	GeneID:103312276			Gene	LOC103312276	protein_coding
LGX	886958	SNV	A	T	No	1	Homozygous	21	21	100	1	12	14	12	14	0.461538	37.2857	26	26	11	13		1	1	no	T/T	No	1	83.8866	XM_015979173.1:c.-694T>A; XM_015979178.1:c.-661T>A				No	-
LGX	890177	SNV	A	G	No	1	Homozygous	30	30	100	1	11	21	11	21	0.34375	38.3333	32	32	19	14		1	1	no	G/G	No	1	109.414	XM_008192506.2:c.1580-11T>C; XM_008192507.2:c.1580-11T>C; XM_008192508.2:c.1577-11T>C; XM_008192509.2:c.1568-11T>C; XM_008192511.2:c.1514-11T>C; XM_008192512.2:c.1496-11T>C; XM_008192513.1:c.1484-11T>C; XM_008192514.2:c.1433-11T>C; XM_008192517.2:c.1418-11T>C; XM_015979173.1:c.-3913T>C; XM_015979178.1:c.-3880T>C; XM_015979200.1:c.1430-11T>C			XM_008192507.2:c.1580-11T>C	No	-	LOC658988	Gene	Gnomon	gene66		658988	GeneID:658988			Gene	LOC658988	protein_coding
LGX	890212	SNV	T	C	No	1	Homozygous	21	21	100	1	9	16	9	16	0.36	38.381	25	25	13	10		1	1	no	C/C	No	1	82.3334	XM_008192506.2:c.1580-46A>G; XM_008192507.2:c.1580-46A>G; XM_008192508.2:c.1577-46A>G; XM_008192509.2:c.1568-46A>G; XM_008192511.2:c.1514-46A>G; XM_008192512.2:c.1496-46A>G; XM_008192513.1:c.1484-46A>G; XM_008192514.2:c.1433-46A>G; XM_008192517.2:c.1418-46A>G; XM_015979173.1:c.-3948A>G; XM_015979178.1:c.-3915A>G; XM_015979200.1:c.1430-46A>G			XM_008192507.2:c.1580-46A>G	No	-	LOC658988	Gene	Gnomon	gene66		658988	GeneID:658988			Gene	LOC658988	protein_coding
LGX	890726..890727	Deletion	AT	-	No	2	Homozygous	21	21	100	1	17	5	17	5	0.227273	38.9048	22	22	13	13		1	1	no	-/-	No	1	200	XM_008192506.2:c.1580-561_1580-560del; XM_008192507.2:c.1580-561_1580-560del; XM_008192508.2:c.1577-561_1577-560del; XM_008192509.2:c.1568-561_1568-560del; XM_008192511.2:c.1514-561_1514-560del; XM_008192512.2:c.1496-561_1496-560del; XM_008192513.1:c.1484-561_1484-560del; XM_008192514.2:c.1433-561_1433-560del; XM_008192517.2:c.1418-561_1418-560del; XM_015979173.1:c.-4463_-4462del; XM_015979178.1:…			XM_008192507.2:c.1580-561_1580-560del	No	-	LOC658988	Gene	Gnomon	gene66		658988	GeneID:658988			Gene	LOC658988	protein_coding
LGX	890768	SNV	G	A	No	1	Homozygous	20	20	100	1	15	6	15	6	0.285714	37.45	21	21	14	13		1	1	no	A/A	No	1	80.8744	XM_008192506.2:c.1580-602C>T; XM_008192507.2:c.1580-602C>T; XM_008192508.2:c.1577-602C>T; XM_008192509.2:c.1568-602C>T; XM_008192511.2:c.1514-602C>T; XM_008192512.2:c.1496-602C>T; XM_008192513.1:c.1484-602C>T; XM_008192514.2:c.1433-602C>T; XM_008192517.2:c.1418-602C>T; XM_015979173.1:c.-4504C>T; XM_015979178.1:c.-4471C>T; XM_015979200.1:c.1430-602C>T			XM_008192507.2:c.1580-602C>T	No	-	LOC658988	Gene	Gnomon	gene66		658988	GeneID:658988			Gene	LOC658988	protein_coding
LGX	890996	SNV	C	G	No	1	Homozygous	21	21	100	1	8	16	8	16	0.333333	38.381	24	24	15	16		1	1	no	G/G	No	1	82.3323	XM_008192506.2:c.1580-830G>C; XM_008192507.2:c.1580-830G>C; XM_008192508.2:c.1577-830G>C; XM_008192509.2:c.1568-830G>C; XM_008192511.2:c.1514-830G>C; XM_008192512.2:c.1496-830G>C; XM_008192513.1:c.1484-830G>C; XM_008192514.2:c.1433-830G>C; XM_008192517.2:c.1418-830G>C; XM_015979173.1:c.-4732G>C; XM_015979178.1:c.-4699G>C; XM_015979200.1:c.1430-830G>C			XM_008192507.2:c.1580-830G>C	No	-	LOC658988	Gene	Gnomon	gene66		658988	GeneID:658988			Gene	LOC658988	protein_coding
LGX	892109	SNV	G	A	No	1	Homozygous	23	23	100	1	12	15	12	15	0.444444	38.7391	27	27	15	16		1	1	no	A/A	No	1	89.8885	XM_008192506.2:c.1297C>T; XM_008192507.2:c.1297C>T; XM_008192508.2:c.1294C>T; XM_008192509.2:c.1285C>T; XM_008192511.2:c.1231C>T; XM_008192512.2:c.1213C>T; XM_008192513.1:c.1201C>T; XM_008192514.2:c.1150C>T; XM_008192517.2:c.1135C>T; XM_015979200.1:c.1147C>T			XM_008192507.2:c.1297C>T	No	No	LOC658988	Gene	Gnomon	gene66		<a href="https://www.ncbi.nlm.nih.gov/entrez/query.fcgi?db=gene&cmd=Retrieve&dopt=full_report&list_uids=658988">658988</a>, <a href="https://www.ncbi.nlm.nih.gov/entrez/query.fcgi?db=gene&cmd=Retrieve&dopt=full_report&list_uids=658988">658988</a>, <a href="https://www.ncbi.nlm.nih.gov/entrez/query.fcgi?db=gene&cmd=Retrieve&dopt=full_report&list_uids=658988">658988</a>, <a href="https://www.ncbi.n…	GeneID:658988			Gene	LOC658988	protein_coding
LGX	892118	SNV	G	T	No	1	Homozygous	25	25	100	1	17	13	17	13	0.433333	37.72	30	30	17	19		1	1	no	T/T	No	1	95.9131	XM_008192506.2:c.1295-7C>A; XM_008192507.2:c.1295-7C>A; XM_008192508.2:c.1292-7C>A; XM_008192509.2:c.1283-7C>A; XM_008192511.2:c.1229-7C>A; XM_008192512.2:c.1211-7C>A; XM_008192513.1:c.1199-7C>A; XM_008192514.2:c.1148-7C>A; XM_008192517.2:c.1133-7C>A; XM_015979200.1:c.1145-7C>A			XM_008192507.2:c.1295-7C>A	No	-	LOC658988	Gene	Gnomon	gene66		658988	GeneID:658988			Gene	LOC658988	protein_coding
LGX	892120	SNV	C	T	No	1	Homozygous	25	25	100	1	15	13	15	13	0.464286	38.24	28	28	17	19		1	1	no	T/T	No	1	95.911	XM_008192506.2:c.1295-9G>A; XM_008192507.2:c.1295-9G>A; XM_008192508.2:c.1292-9G>A; XM_008192509.2:c.1283-9G>A; XM_008192511.2:c.1229-9G>A; XM_008192512.2:c.1211-9G>A; XM_008192513.1:c.1199-9G>A; XM_008192514.2:c.1148-9G>A; XM_008192517.2:c.1133-9G>A; XM_015979200.1:c.1145-9G>A			XM_008192507.2:c.1295-9G>A	No	-	LOC658988	Gene	Gnomon	gene66		658988	GeneID:658988			Gene	LOC658988	protein_coding
LGX	892151	SNV	A	T	No	1	Homozygous	28	28	100	1	16	17	16	17	0.484848	37.6786	33	33	20	20		1	1	no	T/T	No	1	104.934	XM_008192506.2:c.1294+9T>A; XM_008192507.2:c.1294+9T>A; XM_008192508.2:c.1291+9T>A; XM_008192509.2:c.1282+9T>A; XM_008192511.2:c.1228+9T>A; XM_008192512.2:c.1210+9T>A; XM_008192513.1:c.1198+9T>A; XM_008192514.2:c.1147+9T>A; XM_008192517.2:c.1132+9T>A; XM_015979200.1:c.1144+9T>A			XM_008192507.2:c.1294+9T>A	No	-	LOC658988	Gene	Gnomon	gene66		658988	GeneID:658988			Gene	LOC658988	protein_coding
LGX	892579	SNV	A	G	No	1	Homozygous	26	26	100	1	19	7	19	7	0.269231	36.1154	26	26	17	19		1	1	no	G/G	No	1	97.3677	XM_008192506.2:c.945T>C; XM_008192507.2:c.945T>C; XM_008192508.2:c.942T>C; XM_008192509.2:c.945T>C; XM_008192511.2:c.879T>C; XM_008192512.2:c.861T>C; XM_008192513.1:c.861T>C; XM_008192514.2:c.798T>C; XM_008192517.2:c.795T>C; XM_015979200.1:c.795T>C			XM_008192507.2:c.945T>C	No	No	LOC658988	Gene	Gnomon	gene66		<a href="https://www.ncbi.nlm.nih.gov/entrez/query.fcgi?db=gene&cmd=Retrieve&dopt=full_report&list_uids=658988">658988</a>, <a href="https://www.ncbi.nlm.nih.gov/entrez/query.fcgi?db=gene&cmd=Retrieve&dopt=full_report&list_uids=658988">658988</a>, <a href="https://www.ncbi.nlm.nih.gov/entrez/query.fcgi?db=gene&cmd=Retrieve&dopt=full_report&list_uids=658988">658988</a>, <a href="https://www.ncbi.n…	GeneID:658988			Gene	LOC658988	protein_coding
LGX	892642	SNV	G	C	No	1	Homozygous	24	24	100	1	19	5	19	5	0.208333	37.5	24	24	15	19		1	1	no	C/C	No	1	91.3619	XM_008192506.2:c.882C>G; XM_008192507.2:c.882C>G; XM_008192508.2:c.879C>G; XM_008192509.2:c.882C>G; XM_008192511.2:c.816C>G; XM_008192512.2:c.798C>G; XM_008192513.1:c.798C>G; XM_008192514.2:c.735C>G; XM_008192517.2:c.732C>G; XM_015979200.1:c.732C>G			XM_008192507.2:c.882C>G	No	No	LOC658988	Gene	Gnomon	gene66		<a href="https://www.ncbi.nlm.nih.gov/entrez/query.fcgi?db=gene&cmd=Retrieve&dopt=full_report&list_uids=658988">658988</a>, <a href="https://www.ncbi.nlm.nih.gov/entrez/query.fcgi?db=gene&cmd=Retrieve&dopt=full_report&list_uids=658988">658988</a>, <a href="https://www.ncbi.nlm.nih.gov/entrez/query.fcgi?db=gene&cmd=Retrieve&dopt=full_report&list_uids=658988">658988</a>, <a href="https://www.ncbi.n…	GeneID:658988			Gene	LOC658988	protein_coding
LGX	893029	SNV	C	T	No	1	Homozygous	23	23	100	1	14	9	14	9	0.391304	38.1739	23	23	13	19		1	1	no	T/T	No	1	89.8931	XM_008192506.2:c.543G>A; XM_008192507.2:c.543G>A; XM_008192508.2:c.540G>A; XM_008192509.2:c.543G>A; XM_008192511.2:c.477G>A; XM_008192512.2:c.459G>A; XM_008192513.1:c.459G>A; XM_008192514.2:c.396G>A; XM_008192517.2:c.393G>A; XM_015979200.1:c.393G>A			XM_008192507.2:c.543G>A	No	No	LOC658988	Gene	Gnomon	gene66		<a href="https://www.ncbi.nlm.nih.gov/entrez/query.fcgi?db=gene&cmd=Retrieve&dopt=full_report&list_uids=658988">658988</a>, <a href="https://www.ncbi.nlm.nih.gov/entrez/query.fcgi?db=gene&cmd=Retrieve&dopt=full_report&list_uids=658988">658988</a>, <a href="https://www.ncbi.nlm.nih.gov/entrez/query.fcgi?db=gene&cmd=Retrieve&dopt=full_report&list_uids=658988">658988</a>, <a href="https://www.ncbi.n…	GeneID:658988			Gene	LOC658988	protein_coding
LGX	894446	Deletion	G	-	No	1	Homozygous	24	24	100	1	10	14	10	14	0.416667	38	24	24	16	17		1	1	no	-/-	No	1	101.808	XM_008192506.2:c.478+14del; XM_008192507.2:c.478+14del; XM_008192508.2:c.475+14del; XM_008192509.2:c.478+14del; XM_008192511.2:c.412+14del; XM_008192512.2:c.394+468del; XM_008192513.1:c.394+468del; XM_008192514.2:c.331+14del; XM_008192517.2:c.328+468del; XM_015979200.1:c.328+468del			XM_008192507.2:c.478+14del	No	-	LOC658988	Gene	Gnomon	gene66		658988	GeneID:658988			Gene	LOC658988	protein_coding
LGX	896413	SNV	C	T	No	1	Homozygous	22	22	100	1	11	13	11	13	0.458333	37.1818	24	24	16	19		1	1	no	T/T	No	1	86.8829	XM_008192506.2:c.234-1339G>A; XM_008192507.2:c.224-1329G>A; XM_008192508.2:c.234-1342G>A; XM_008192509.2:c.234-1339G>A; XM_008192511.2:c.168-1339G>A; XM_008192512.2:c.234-1339G>A; XM_008192513.1:c.234-1339G>A; XM_008192514.2:c.77-1329G>A; XM_008192517.2:c.168-1339G>A; XM_015979200.1:c.168-1339G>A			XM_008192507.2:c.224-1329G>A	No	-	LOC658988	Gene	Gnomon	gene66		658988	GeneID:658988			Gene	LOC658988	protein_coding
LGX	896707	SNV	A	G	No	1	Homozygous	27	27	100	1	16	17	16	17	0.484848	38.037	33	33	17	17		1	1	no	G/G	No	1	100.389	XM_008192506.2:c.234-1633T>C; XM_008192507.2:c.224-1623T>C; XM_008192508.2:c.234-1636T>C; XM_008192509.2:c.234-1633T>C; XM_008192511.2:c.168-1633T>C; XM_008192512.2:c.234-1633T>C; XM_008192513.1:c.234-1633T>C; XM_008192514.2:c.77-1623T>C; XM_008192517.2:c.168-1633T>C; XM_015979200.1:c.168-1633T>C			XM_008192507.2:c.224-1623T>C	No	-	LOC658988	Gene	Gnomon	gene66		658988	GeneID:658988			Gene	LOC658988	protein_coding
LGX	897149	SNV	C	A	No	1	Homozygous	23	23	100	1	11	15	11	15	0.423077	38.087	26	26	16	22		1	1	no	A/A	No	1	89.8979	XM_008192506.2:c.233+2028G>T; XM_008192507.2:c.223+2028G>T; XM_008192508.2:c.233+2028G>T; XM_008192509.2:c.233+2028G>T; XM_008192511.2:c.167+2028G>T; XM_008192512.2:c.233+2028G>T; XM_008192513.1:c.233+2028G>T; XM_008192514.2:c.76+2028G>T; XM_008192517.2:c.167+2028G>T; XM_015979200.1:c.167+2028G>T			XM_008192507.2:c.223+2028G>T	No	-	LOC658988	Gene	Gnomon	gene66		658988	GeneID:658988			Gene	LOC658988	protein_coding
LGX	897670	SNV	A	T	No	1	Homozygous	32	32	100	1	16	26	16	26	0.380952	37.875	42	42	18	21		1	1	no	T/T	No	1	116.964	XM_008192506.2:c.233+1507T>A; XM_008192507.2:c.223+1507T>A; XM_008192508.2:c.233+1507T>A; XM_008192509.2:c.233+1507T>A; XM_008192511.2:c.167+1507T>A; XM_008192512.2:c.233+1507T>A; XM_008192513.1:c.233+1507T>A; XM_008192514.2:c.76+1507T>A; XM_008192517.2:c.167+1507T>A; XM_015979200.1:c.167+1507T>A			XM_008192507.2:c.223+1507T>A	No	-	LOC658988	Gene	Gnomon	gene66		658988	GeneID:658988			Gene	LOC658988	protein_coding
LGX	897849..897850	Deletion	AA	-	No	2	Homozygous	20	20	100	1	6	17	6	17	0.26087	39.1	23	23	9	11		1	1	no	-/-	No	1	200	XM_008192506.2:c.233+1327_233+1328del; XM_008192507.2:c.223+1327_223+1328del; XM_008192508.2:c.233+1327_233+1328del; XM_008192509.2:c.233+1327_233+1328del; XM_008192511.2:c.167+1327_167+1328del; XM_008192512.2:c.233+1327_233+1328del; XM_008192513.1:c.233+1327_233+1328del; XM_008192514.2:c.76+1327_76+1328del; XM_008192517.2:c.167+1327_167+1328del; XM_015979200.1:c.167+1327_167+1328del			XM_008192507.2:c.223+1327_223+1328del	No	-	LOC658988	Gene	Gnomon	gene66		658988	GeneID:658988			Gene	LOC658988	protein_coding
LGX	898615	SNV	C	T	No	1	Homozygous	21	21	100	1	11	14	11	14	0.44	37.9048	25	25	16	17		1	1	no	T/T	No	1	83.8796	XM_008192506.2:c.233+562G>A; XM_008192507.2:c.223+562G>A; XM_008192508.2:c.233+562G>A; XM_008192509.2:c.233+562G>A; XM_008192511.2:c.167+562G>A; XM_008192512.2:c.233+562G>A; XM_008192513.1:c.233+562G>A; XM_008192514.2:c.76+562G>A; XM_008192517.2:c.167+562G>A; XM_015979200.1:c.167+562G>A			XM_008192507.2:c.223+562G>A	No	-	LOC658988	Gene	Gnomon	gene66		658988	GeneID:658988			Gene	LOC658988	protein_coding
LGX	898624	SNV	C	T	No	1	Homozygous	21	21	100	1	12	14	12	14	0.461538	39.6667	26	26	16	17		1	1	no	T/T	No	1	83.8756	XM_008192506.2:c.233+553G>A; XM_008192507.2:c.223+553G>A; XM_008192508.2:c.233+553G>A; XM_008192509.2:c.233+553G>A; XM_008192511.2:c.167+553G>A; XM_008192512.2:c.233+553G>A; XM_008192513.1:c.233+553G>A; XM_008192514.2:c.76+553G>A; XM_008192517.2:c.167+553G>A; XM_015979200.1:c.167+553G>A			XM_008192507.2:c.223+553G>A	No	-	LOC658988	Gene	Gnomon	gene66		658988	GeneID:658988			Gene	LOC658988	protein_coding
LGX	898809	Deletion	T	-	No	1	Homozygous	25	25	100	1	21	6	21	6	0.222222	36.92	27	27	15	18		1	1	no	-/-	No	1	104.819	XM_008192506.2:c.233+368del; XM_008192507.2:c.223+368del; XM_008192508.2:c.233+368del; XM_008192509.2:c.233+368del; XM_008192511.2:c.167+368del; XM_008192512.2:c.233+368del; XM_008192513.1:c.233+368del; XM_008192514.2:c.76+368del; XM_008192517.2:c.167+368del; XM_015979200.1:c.167+368del			XM_008192507.2:c.223+368del	No	-	LOC658988	Gene	Gnomon	gene66		658988	GeneID:658988			Gene	LOC658988	protein_coding
LGX	901247	SNV	G	A	No	1	Homozygous	24	24	100	1	9	17	9	17	0.346154	39.5833	26	26	19	18		1	1	no	A/A	No	1	92.8978	XM_008192506.2:c.153-1990C>T; XM_008192507.2:c.143-1990C>T; XM_008192508.2:c.153-1990C>T; XM_008192509.2:c.153-1990C>T; XM_008192511.2:c.87-1990C>T; XM_008192512.2:c.153-1990C>T; XM_008192513.1:c.153-1990C>T; XM_008192514.2:c.-5-1990C>T; XM_008192517.2:c.87-1990C>T; XM_015979200.1:c.87-1990C>T			XM_008192507.2:c.143-1990C>T	No	-	LOC658988	Gene	Gnomon	gene66		658988	GeneID:658988			Gene	LOC658988	protein_coding
LGX	902011	SNV	T	C	No	1	Homozygous	27	27	100	1	16	14	16	14	0.466667	38.6296	30	30	19	20		1	1	no	C/C	No	1	100.389	XM_008192506.2:c.152+1814A>G; XM_008192507.2:c.142+1814A>G; XM_008192508.2:c.152+1814A>G; XM_008192509.2:c.152+1814A>G; XM_008192511.2:c.87-2754A>G; XM_008192512.2:c.152+1814A>G; XM_008192513.1:c.152+1814A>G; XM_008192514.2:c.-5-2754A>G; XM_008192517.2:c.87-2754A>G; XM_015979200.1:c.87-2754A>G			XM_008192507.2:c.142+1814A>G	No	-	LOC658988	Gene	Gnomon	gene66		658988	GeneID:658988			Gene	LOC658988	protein_coding
LGX	902400	SNV	A	T	No	1	Homozygous	21	21	100	1	14	8	14	8	0.363636	38.7143	22	22	14	17		1	1	no	T/T	No	1	83.8794	XM_008192506.2:c.152+1425T>A; XM_008192507.2:c.142+1425T>A; XM_008192508.2:c.152+1425T>A; XM_008192509.2:c.152+1425T>A; XM_008192511.2:c.87-3143T>A; XM_008192512.2:c.152+1425T>A; XM_008192513.1:c.152+1425T>A; XM_008192514.2:c.-5-3143T>A; XM_008192517.2:c.87-3143T>A; XM_015979200.1:c.87-3143T>A			XM_008192507.2:c.142+1425T>A	No	-	LOC658988	Gene	Gnomon	gene66		658988	GeneID:658988			Gene	LOC658988	protein_coding
LGX	903011	SNV	A	G	No	1	Homozygous	22	22	100	1	17	8	17	8	0.32	39.8182	25	25	14	15		1	1	no	G/G	No	1	85.337	XM_008192506.2:c.152+814T>C; XM_008192507.2:c.142+814T>C; XM_008192508.2:c.152+814T>C; XM_008192509.2:c.152+814T>C; XM_008192511.2:c.87-3754T>C; XM_008192512.2:c.152+814T>C; XM_008192513.1:c.152+814T>C; XM_008192514.2:c.-5-3754T>C; XM_008192517.2:c.87-3754T>C; XM_015979200.1:c.87-3754T>C			XM_008192507.2:c.142+814T>C	No	-	LOC658988	Gene	Gnomon	gene66		658988	GeneID:658988			Gene	LOC658988	protein_coding
LGX	903086^903087	Insertion	-	A	No	1	Homozygous	24	24	100	1	14	17	14	17	0.451613	39.9167	31	31	12	13		1	1	no	A/A	No	1	92.8994	XM_008192506.2:c.152+738dup; XM_008192507.2:c.142+738dup; XM_008192508.2:c.152+738dup; XM_008192509.2:c.152+738dup; XM_008192511.2:c.87-3830dup; XM_008192512.2:c.152+738dup; XM_008192513.1:c.152+738dup; XM_008192514.2:c.-5-3830dup; XM_008192517.2:c.87-3830dup; XM_015979200.1:c.87-3830dup			XM_008192507.2:c.142+738dup	No	-	LOC658988	Gene	Gnomon	gene66		658988	GeneID:658988			Gene	LOC658988	protein_coding
LGX	903128	SNV	C	A	No	1	Homozygous	23	23	100	1	14	9	14	9	0.391304	38.3478	23	23	10	15		1	1	no	A/A	No	1	89.8924	XM_008192506.2:c.152+697G>T; XM_008192507.2:c.142+697G>T; XM_008192508.2:c.152+697G>T; XM_008192509.2:c.152+697G>T; XM_008192511.2:c.87-3871G>T; XM_008192512.2:c.152+697G>T; XM_008192513.1:c.152+697G>T; XM_008192514.2:c.-5-3871G>T; XM_008192517.2:c.87-3871G>T; XM_015979200.1:c.87-3871G>T			XM_008192507.2:c.142+697G>T	No	-	LOC658988	Gene	Gnomon	gene66		658988	GeneID:658988			Gene	LOC658988	protein_coding
LGX	903130..903131	MNV	CA	TG	No	2	Homozygous	23	23	100	1	14	9	15	9	0.391304	38.3409	23	23	11	15		0.999898	1	no	TG/TG	No	1	200	XM_008192506.2:c.152+694_152+695delinsCA; XM_008192507.2:c.142+694_142+695delinsCA; XM_008192508.2:c.152+694_152+695delinsCA; XM_008192509.2:c.152+694_152+695delinsCA; XM_008192511.2:c.87-3874_87-3873delinsCA; XM_008192512.2:c.152+694_152+695delinsCA; XM_008192513.1:c.152+694_152+695delinsCA; XM_008192514.2:c.-5-3874_-5-3873delinsCA; XM_008192517.2:c.87-3874_87-3873delinsCA; XM_015979200.1:c.87-3…			XM_008192507.2:c.142+694_142+695delinsCA	No	-	LOC658988	Gene	Gnomon	gene66		658988	GeneID:658988			Gene	LOC658988	protein_coding
LGX	903452	SNV	A	T	No	1	Homozygous	27	27	100	1	15	17	15	17	0.46875	38.4074	32	32	18	21		1	1	no	T/T	No	1	101.925	XM_008192506.2:c.152+373T>A; XM_008192507.2:c.142+373T>A; XM_008192508.2:c.152+373T>A; XM_008192509.2:c.152+373T>A; XM_008192511.2:c.87-4195T>A; XM_008192512.2:c.152+373T>A; XM_008192513.1:c.152+373T>A; XM_008192514.2:c.-5-4195T>A; XM_008192517.2:c.87-4195T>A; XM_015979200.1:c.87-4195T>A			XM_008192507.2:c.142+373T>A	No	-	LOC658988	Gene	Gnomon	gene66		658988	GeneID:658988			Gene	LOC658988	protein_coding
LGX	903750	SNV	T	A	No	1	Homozygous	28	28	100	1	15	16	15	16	0.483871	38.2857	31	31	19	21		1	1	no	A/A	No	1	104.928	XM_008192506.2:c.152+75A>T; XM_008192507.2:c.142+75A>T; XM_008192508.2:c.152+75A>T; XM_008192509.2:c.152+75A>T; XM_008192511.2:c.87-4493A>T; XM_008192512.2:c.152+75A>T; XM_008192513.1:c.152+75A>T; XM_008192514.2:c.-5-4493A>T; XM_008192517.2:c.87-4493A>T; XM_015979200.1:c.87-4493A>T			XM_008192507.2:c.142+75A>T	No	-	LOC658988	Gene	Gnomon	gene66		658988	GeneID:658988			Gene	LOC658988	protein_coding
LGX	903807	SNV	T	G	No	1	Homozygous	28	28	100	1	16	15	16	15	0.483871	37.7857	31	31	17	22		1	1	no	G/G	No	1	103.397	XM_008192506.2:c.152+18A>C; XM_008192507.2:c.142+18A>C; XM_008192508.2:c.152+18A>C; XM_008192509.2:c.152+18A>C; XM_008192511.2:c.87-4550A>C; XM_008192512.2:c.152+18A>C; XM_008192513.1:c.152+18A>C; XM_008192514.2:c.-5-4550A>C; XM_008192517.2:c.87-4550A>C; XM_015979200.1:c.87-4550A>C			XM_008192507.2:c.142+18A>C	No	-	LOC658988	Gene	Gnomon	gene66		658988	GeneID:658988			Gene	LOC658988	protein_coding
LGX	903965	SNV	A	G	No	1	Homozygous	28	28	100	1	13	16	13	16	0.448276	37.9643	29	29	12	19		1	1	no	G/G	No	1	103.397	XM_008192506.2:c.12T>C; XM_008192507.2:c.2T>C; XM_008192508.2:c.12T>C; XM_008192509.2:c.12T>C; XM_008192511.2:c.86+4465T>C; XM_008192512.2:c.12T>C; XM_008192513.1:c.12T>C; XM_008192514.2:c.-6+4465T>C; XM_008192517.2:c.86+4465T>C; XM_015979200.1:c.86+4465T>C	XP_008190729.1:p.Met1?	XP_008190729.1:p.Met1?	XM_008192507.2:c.2T>C	No	Yes	LOC658988	Gene	Gnomon	gene66		<a href="https://www.ncbi.nlm.nih.gov/entrez/query.fcgi?db=gene&cmd=Retrieve&dopt=full_report&list_uids=658988">658988</a>, <a href="https://www.ncbi.nlm.nih.gov/entrez/query.fcgi?db=gene&cmd=Retrieve&dopt=full_report&list_uids=658988">658988</a>, <a href="https://www.ncbi.nlm.nih.gov/entrez/query.fcgi?db=gene&cmd=Retrieve&dopt=full_report&list_uids=658988">658988</a>, <a href="https://www.ncbi.n…	GeneID:658988			Gene	LOC658988	protein_coding
LGX	903995	SNV	G	T	No	1	Homozygous	34	34	100	1	20	19	20	19	0.487179	36.0588	39	39	15	24		1	1	no	T/T	No	1	122.989	XM_008192506.2:c.-19C>A; XM_008192507.2:c.-29C>A; XM_008192508.2:c.-19C>A; XM_008192509.2:c.-19C>A; XM_008192511.2:c.86+4435C>A; XM_008192512.2:c.-19C>A; XM_008192513.1:c.-19C>A; XM_008192514.2:c.-6+4435C>A; XM_008192517.2:c.86+4435C>A; XM_015979200.1:c.86+4435C>A			XM_008192507.2:c.-29C>A	No	-	LOC658988	Gene	Gnomon	gene66		<a href="https://www.ncbi.nlm.nih.gov/entrez/query.fcgi?db=gene&cmd=Retrieve&dopt=full_report&list_uids=658988">658988</a>, <a href="https://www.ncbi.nlm.nih.gov/entrez/query.fcgi?db=gene&cmd=Retrieve&dopt=full_report&list_uids=658988">658988</a>, <a href="https://www.ncbi.nlm.nih.gov/entrez/query.fcgi?db=gene&cmd=Retrieve&dopt=full_report&list_uids=658988">658988</a>, <a href="https://www.ncbi.n…	GeneID:658988			Gene	LOC658988	protein_coding
LGX	906620	SNV	T	A	No	1	Homozygous	26	26	100	1	20	10	20	10	0.333333	38.8462	30	30	16	19		1	1	no	A/A	No	1	98.9168	XM_008192506.2:c.-2644A>T; XM_008192507.2:c.-2654A>T; XM_008192508.2:c.-2644A>T; XM_008192509.2:c.-2644A>T; XM_008192511.2:c.86+1810A>T; XM_008192512.2:c.-2644A>T; XM_008192513.1:c.-2644A>T; XM_008192514.2:c.-6+1810A>T; XM_008192517.2:c.86+1810A>T; XM_015979200.1:c.86+1810A>T			XM_008192511.2:c.86+1810A>T	No	-	LOC658988, LOC103312275	Gene, Gene	Gnomon, Gnomon	gene66, gene67		<a href="https://www.ncbi.nlm.nih.gov/entrez/query.fcgi?db=gene&cmd=Retrieve&dopt=full_report&list_uids=658988">658988</a>, <a href="https://www.ncbi.nlm.nih.gov/entrez/query.fcgi?db=gene&cmd=Retrieve&dopt=full_report&list_uids=103312275">103312275</a>	GeneID:658988, GeneID:103312275			Gene, Gene	LOC658988, LOC103312275	protein_coding, lncRNA
LGX	906649	SNV	G	A	No	1	Homozygous	26	26	100	1	16	11	16	11	0.407407	37.6923	27	27	19	19		1	1	no	A/A	No	1	98.9232	XM_008192506.2:c.-2673C>T; XM_008192507.2:c.-2683C>T; XM_008192508.2:c.-2673C>T; XM_008192509.2:c.-2673C>T; XM_008192511.2:c.86+1781C>T; XM_008192512.2:c.-2673C>T; XM_008192513.1:c.-2673C>T; XM_008192514.2:c.-6+1781C>T; XM_008192517.2:c.86+1781C>T; XM_015979200.1:c.86+1781C>T			XM_008192511.2:c.86+1781C>T	No	-	LOC658988, LOC103312275	Gene, Gene	Gnomon, Gnomon	gene66, gene67		<a href="https://www.ncbi.nlm.nih.gov/entrez/query.fcgi?db=gene&cmd=Retrieve&dopt=full_report&list_uids=658988">658988</a>, <a href="https://www.ncbi.nlm.nih.gov/entrez/query.fcgi?db=gene&cmd=Retrieve&dopt=full_report&list_uids=103312275">103312275</a>	GeneID:658988, GeneID:103312275			Gene, Gene	LOC658988, LOC103312275	protein_coding, lncRNA
LGX	908235	SNV	C	T	No	1	Homozygous	24	24	100	1	14	13	14	13	0.481481	37.9583	27	27	15	14		1	1	no	T/T	No	1	92.8997	XM_008192506.2:c.-4259G>A; XM_008192507.2:c.-4269G>A; XM_008192508.2:c.-4259G>A; XM_008192509.2:c.-4259G>A; XM_008192511.2:c.86+195G>A; XM_008192512.2:c.-4259G>A; XM_008192513.1:c.-4259G>A; XM_008192514.2:c.-6+195G>A; XM_008192517.2:c.86+195G>A; XM_015979200.1:c.86+195G>A; XM_015980380.1:c.*2263G>A; XM_015980384.1:c.*2263G>A; XM_015980387.1:c.*2263G>A; XM_015980390.1:c.*2263G>A; XM_015980393.1:c.…			XM_008192511.2:c.86+195G>A	No	-	LOC658988, LOC103312275	Gene, Gene	Gnomon, Gnomon	gene66, gene67		<a href="https://www.ncbi.nlm.nih.gov/entrez/query.fcgi?db=gene&cmd=Retrieve&dopt=full_report&list_uids=658988">658988</a>, <a href="https://www.ncbi.nlm.nih.gov/entrez/query.fcgi?db=gene&cmd=Retrieve&dopt=full_report&list_uids=103312275">103312275</a>, <a href="https://www.ncbi.nlm.nih.gov/entrez/query.fcgi?db=gene&cmd=Retrieve&dopt=full_report&list_uids=103312275">103312275</a>	GeneID:658988, GeneID:103312275			Gene, Gene	LOC658988, LOC103312275	protein_coding, lncRNA
LGX	909443..909444	MNV	GT	AC	No	2	Homozygous	22	22	100	1	12	11	12	11	0.478261	37.9286	23	23	19	20		1	1	no	AC/AC	No	1	200	XM_008192511.2:c.-691_-690delinsGT; XM_008192514.2:c.-782_-781delinsGT; XM_008192517.2:c.-691_-690delinsGT; XM_015979200.1:c.-691_-690delinsGT; XM_015980380.1:c.*1054_*1055delinsGT; XM_015980384.1:c.*1054_*1055delinsGT; XM_015980387.1:c.*1054_*1055delinsGT; XM_015980390.1:c.*1054_*1055delinsGT; XM_015980393.1:c.*1054_*1055delinsGT; XM_015980395.1:c.*1054_*1055delinsGT; XM_015980397.1:c.*1054_*105…				No	-
LGX	909457	SNV	T	A	No	1	Homozygous	22	22	100	1	12	11	12	11	0.478261	39.5455	23	23	17	19		1	1	no	A/A	No	1	86.8828	XM_008192511.2:c.-704A>T; XM_008192514.2:c.-795A>T; XM_008192517.2:c.-704A>T; XM_015979200.1:c.-704A>T; XM_015980380.1:c.*1041A>T; XM_015980384.1:c.*1041A>T; XM_015980387.1:c.*1041A>T; XM_015980390.1:c.*1041A>T; XM_015980393.1:c.*1041A>T; XM_015980395.1:c.*1041A>T; XM_015980397.1:c.*1041A>T; XM_015980399.1:c.*1041A>T; XM_015980400.1:c.*1041A>T; XM_015980402.1:c.*1041A>T; XM_015980404.1:c.*1041A>T…				No	-
LGX	909499	SNV	A	C	No	1	Homozygous	21	21	100	1	13	12	13	12	0.48	38.9048	25	25	15	16		1	1	no	C/C	No	1	82.3351	XM_008192511.2:c.-746T>G; XM_008192514.2:c.-837T>G; XM_008192517.2:c.-746T>G; XM_015979200.1:c.-746T>G; XM_015980380.1:c.*999T>G; XM_015980384.1:c.*999T>G; XM_015980387.1:c.*999T>G; XM_015980390.1:c.*999T>G; XM_015980393.1:c.*999T>G; XM_015980395.1:c.*999T>G; XM_015980397.1:c.*999T>G; XM_015980399.1:c.*999T>G; XM_015980400.1:c.*999T>G; XM_015980402.1:c.*999T>G; XM_015980404.1:c.*999T>G; XM_015980…				No	-
LGX	910991	SNV	T	C	No	1	Homozygous	23	23	100	1	12	13	12	13	0.48	38.5217	25	25	16	15		1	1	no	C/C	No	1	88.3512	XM_008192511.2:c.-2238A>G; XM_008192514.2:c.-2329A>G; XM_008192517.2:c.-2238A>G; XM_015979200.1:c.-2238A>G; XM_015980380.1:c.5712A>G; XM_015980384.1:c.5712A>G; XM_015980387.1:c.5697A>G; XM_015980390.1:c.5697A>G; XM_015980393.1:c.5667A>G; XM_015980395.1:c.5646A>G; XM_015980397.1:c.5616A>G; XM_015980399.1:c.5571A>G; XM_015980400.1:c.5502A>G; XM_015980402.1:c.5487A>G; XM_015980404.1:c.5436A>G; XM_01…			XM_015980380.1:c.5712A>G	No	No	LOC100141763	Gene	Gnomon	gene68		<a href="https://www.ncbi.nlm.nih.gov/entrez/query.fcgi?db=gene&cmd=Retrieve&dopt=full_report&list_uids=100141763">100141763</a>, <a href="https://www.ncbi.nlm.nih.gov/entrez/query.fcgi?db=gene&cmd=Retrieve&dopt=full_report&list_uids=100141763">100141763</a>, <a href="https://www.ncbi.nlm.nih.gov/entrez/query.fcgi?db=gene&cmd=Retrieve&dopt=full_report&list_uids=100141763">100141763</a>, <a href="…	GeneID:100141763			Gene	LOC100141763	protein_coding
LGX	911239..911240	MNV	CG	TA	No	2	Homozygous	28	28	100	1	7	23	7	23	0.233333	37.6481	30	30	20	19		1	1	no	TA/TA	No	1	200	XM_008192511.2:c.-2487_-2486delinsTA; XM_008192514.2:c.-2578_-2577delinsTA; XM_008192517.2:c.-2487_-2486delinsTA; XM_015979200.1:c.-2487_-2486delinsTA; XM_015980380.1:c.5541_5542delinsTA; XM_015980384.1:c.5541_5542delinsTA; XM_015980387.1:c.5526_5527delinsTA; XM_015980390.1:c.5526_5527delinsTA; XM_015980393.1:c.5496_5497delinsTA; XM_015980395.1:c.5475_5476delinsTA; XM_015980397.1:c.5445_5446delin…	XP_015835879.1:p.Val1833Ile; XP_015835886.1:p.Val1778Ile; XP_015835895.1:p.Val1599Ile; XP_015835890.1:p.Val1756Ile; XP_015835881.1:p.Val1826Ile; XP_015835892.1:p.Val1746Ile; XP_015835883.1:p.Val1816Ile; XP_015835873.1:p.Val1843Ile; XP_015835893.1:p.Val1736Ile; XP_015835866.1:p.Val1848Ile; XP_015835870.1:p.Val1848Ile; XP_015835888.1:p.Val1773Ile; XP_015835876.1:p.Val1843Ile	XP_015835866.1:p.Val1848Ile	XM_015980380.1:c.5541_5542delinsTA	No	Yes	LOC100141763	Gene	Gnomon	gene68		<a href="https://www.ncbi.nlm.nih.gov/entrez/query.fcgi?db=gene&cmd=Retrieve&dopt=full_report&list_uids=100141763">100141763</a>, <a href="https://www.ncbi.nlm.nih.gov/entrez/query.fcgi?db=gene&cmd=Retrieve&dopt=full_report&list_uids=100141763">100141763</a>, <a href="https://www.ncbi.nlm.nih.gov/entrez/query.fcgi?db=gene&cmd=Retrieve&dopt=full_report&list_uids=100141763">100141763</a>, <a href="…	GeneID:100141763			Gene	LOC100141763	protein_coding
LGX	912458	SNV	C	T	No	1	Homozygous	20	20	100	1	10	13	10	13	0.434783	37.15	23	23	16	16		1	1	no	T/T	No	1	80.865	XM_008192511.2:c.-3705G>A; XM_008192514.2:c.-3796G>A; XM_008192517.2:c.-3705G>A; XM_015979200.1:c.-3705G>A; XM_015980380.1:c.4691-141G>A; XM_015980384.1:c.4691-141G>A; XM_015980387.1:c.4691-156G>A; XM_015980390.1:c.4676-141G>A; XM_015980393.1:c.4646-141G>A; XM_015980395.1:c.4625-141G>A; XM_015980397.1:c.4595-141G>A; XM_015980399.1:c.4691-141G>A; XM_015980400.1:c.4481-141G>A; XM_015980402.1:c.4466…			XM_015980380.1:c.4691-141G>A	No	-	LOC100141763	Gene	Gnomon	gene68		100141763	GeneID:100141763			Gene	LOC100141763	protein_coding
LGX	913499	SNV	T	C	No	1	Homozygous	24	24	100	1	14	12	14	12	0.461538	37	26	26	15	19		1	1	no	C/C	No	1	91.3557	XM_008192511.2:c.-4746A>G; XM_008192514.2:c.-4837A>G; XM_008192517.2:c.-4746A>G; XM_015979200.1:c.-4746A>G; XM_015980380.1:c.4690+99A>G; XM_015980384.1:c.4690+99A>G; XM_015980387.1:c.4690+99A>G; XM_015980390.1:c.4675+99A>G; XM_015980393.1:c.4645+99A>G; XM_015980395.1:c.4624+99A>G; XM_015980397.1:c.4594+99A>G; XM_015980399.1:c.4690+99A>G; XM_015980400.1:c.4480+99A>G; XM_015980402.1:c.4465+99A>G; X…			XM_015980380.1:c.4690+99A>G	No	-	LOC100141763	Gene	Gnomon	gene68		100141763	GeneID:100141763			Gene	LOC100141763	protein_coding
LGX	913712	SNV	T	C	No	1	Homozygous	33	33	100	1	19	15	19	15	0.441176	36.5152	34	34	14	24		1	1	no	C/C	No	1	118.443	XM_008192511.2:c.-4959A>G; XM_008192514.2:c.-5050A>G; XM_008192517.2:c.-4959A>G; XM_015979200.1:c.-4959A>G; XM_015980380.1:c.4576A>G; XM_015980384.1:c.4576A>G; XM_015980387.1:c.4576A>G; XM_015980390.1:c.4561A>G; XM_015980393.1:c.4531A>G; XM_015980395.1:c.4510A>G; XM_015980397.1:c.4480A>G; XM_015980399.1:c.4576A>G; XM_015980400.1:c.4366A>G; XM_015980402.1:c.4351A>G; XM_015980404.1:c.4300A>G; XM_01…	XP_015835888.1:p.Ile1451Val; XP_015835876.1:p.Ile1521Val; XP_015835881.1:p.Ile1504Val; XP_015835895.1:p.Ile1277Val; XP_015835893.1:p.Ile1414Val; XP_015835866.1:p.Ile1526Val; XP_015835890.1:p.Ile1434Val; XP_015835885.1:p.Ile1526Val; XP_015835892.1:p.Ile1424Val; XP_015835886.1:p.Ile1456Val; XP_015835883.1:p.Ile1494Val; XP_015835879.1:p.Ile1511Val; XP_015835873.1:p.Ile1526Val; XP_015835870.1:p.Ile15…	XP_015835866.1:p.Ile1526Val	XM_015980380.1:c.4576A>G	No	Yes	LOC100141763	Gene	Gnomon	gene68		<a href="https://www.ncbi.nlm.nih.gov/entrez/query.fcgi?db=gene&cmd=Retrieve&dopt=full_report&list_uids=100141763">100141763</a>, <a href="https://www.ncbi.nlm.nih.gov/entrez/query.fcgi?db=gene&cmd=Retrieve&dopt=full_report&list_uids=100141763">100141763</a>, <a href="https://www.ncbi.nlm.nih.gov/entrez/query.fcgi?db=gene&cmd=Retrieve&dopt=full_report&list_uids=100141763">100141763</a>, <a href="…	GeneID:100141763			Gene	LOC100141763	protein_coding
LGX	914165	SNV	G	A	No	1	Homozygous	21	21	100	1	18	3	18	3	0.142857	36.4286	21	21	13	16		1	1	no	A/A	No	1	83.8868	XM_015980380.1:c.4323-200C>T; XM_015980384.1:c.4323-200C>T; XM_015980387.1:c.4323-200C>T; XM_015980390.1:c.4308-200C>T; XM_015980393.1:c.4278-200C>T; XM_015980395.1:c.4257-200C>T; XM_015980397.1:c.4227-200C>T; XM_015980399.1:c.4323-200C>T; XM_015980400.1:c.4113-200C>T; XM_015980402.1:c.4098-200C>T; XM_015980404.1:c.4047-200C>T; XM_015980406.1:c.4017-200C>T; XM_015980407.1:c.3987-200C>T; XM_015980…			XM_015980380.1:c.4323-200C>T	No	-	LOC100141763	Gene	Gnomon	gene68		100141763	GeneID:100141763			Gene	LOC100141763	protein_coding
LGX	914259	SNV	C	T	No	1	Homozygous	37	37	100	1	19	22	19	22	0.463415	38.2162	41	41	21	25		1	1	no	T/T	No	1	131.995	XM_015980380.1:c.4323-294G>A; XM_015980384.1:c.4323-294G>A; XM_015980387.1:c.4323-294G>A; XM_015980390.1:c.4308-294G>A; XM_015980393.1:c.4278-294G>A; XM_015980395.1:c.4257-294G>A; XM_015980397.1:c.4227-294G>A; XM_015980399.1:c.4323-294G>A; XM_015980400.1:c.4113-294G>A; XM_015980402.1:c.4098-294G>A; XM_015980404.1:c.4047-294G>A; XM_015980406.1:c.4017-294G>A; XM_015980407.1:c.3987-294G>A; XM_015980…			XM_015980380.1:c.4323-294G>A	No	-	LOC100141763	Gene	Gnomon	gene68		100141763	GeneID:100141763			Gene	LOC100141763	protein_coding
LGX	915886	SNV	T	C	No	1	Homozygous	21	21	100	1	17	6	17	6	0.26087	38.0476	23	23	15	15		1	1	no	C/C	No	1	82.3342	XM_015980380.1:c.3326-4A>G; XM_015980384.1:c.3326-4A>G; XM_015980387.1:c.3326-4A>G; XM_015980390.1:c.3311-4A>G; XM_015980393.1:c.3281-4A>G; XM_015980395.1:c.3260-4A>G; XM_015980397.1:c.3230-4A>G; XM_015980399.1:c.3326-4A>G; XM_015980400.1:c.3116-4A>G; XM_015980402.1:c.3101-4A>G; XM_015980404.1:c.3050-4A>G; XM_015980406.1:c.3020-4A>G; XM_015980407.1:c.2990-4A>G; XM_015980409.1:c.2579-4A>G			XM_015980380.1:c.3326-4A>G	No	-	LOC100141763	Gene	Gnomon	gene68		100141763	GeneID:100141763			Gene	LOC100141763	protein_coding
LGX	917297	SNV	A	G	No	1	Homozygous	43	43	100	1	22	21	22	21	0.488372	36.2326	43	43	20	26		1	1	no	G/G	No	1	149.132	XM_015980380.1:c.2262T>C; XM_015980384.1:c.2262T>C; XM_015980387.1:c.2262T>C; XM_015980390.1:c.2247T>C; XM_015980393.1:c.2217T>C; XM_015980395.1:c.2196T>C; XM_015980397.1:c.2166T>C; XM_015980399.1:c.2262T>C; XM_015980400.1:c.2052T>C; XM_015980402.1:c.2037T>C; XM_015980404.1:c.1986T>C; XM_015980406.1:c.1956T>C; XM_015980407.1:c.2185+174T>C; XM_015980409.1:c.1515T>C			XM_015980380.1:c.2262T>C	No	No	LOC100141763	Gene	Gnomon	gene68		<a href="https://www.ncbi.nlm.nih.gov/entrez/query.fcgi?db=gene&cmd=Retrieve&dopt=full_report&list_uids=100141763">100141763</a>, <a href="https://www.ncbi.nlm.nih.gov/entrez/query.fcgi?db=gene&cmd=Retrieve&dopt=full_report&list_uids=100141763">100141763</a>, <a href="https://www.ncbi.nlm.nih.gov/entrez/query.fcgi?db=gene&cmd=Retrieve&dopt=full_report&list_uids=100141763">100141763</a>, <a href="…	GeneID:100141763			Gene	LOC100141763	protein_coding
LGX	920532^920533	Insertion	-	T	No	1	Homozygous	25	25	100	1	17	12	17	12	0.413793	38.12	29	29	18	19		1	1	no	T/T	No	1	95.9094	XM_015980380.1:c.845-377dup; XM_015980384.1:c.845-377dup; XM_015980387.1:c.845-377dup; XM_015980390.1:c.830-377dup; XM_015980393.1:c.800-377dup; XM_015980395.1:c.779-377dup; XM_015980397.1:c.749-377dup; XM_015980399.1:c.845-377dup; XM_015980400.1:c.635-377dup; XM_015980402.1:c.620-377dup; XM_015980404.1:c.569-377dup; XM_015980406.1:c.539-377dup; XM_015980407.1:c.845-377dup; XM_015980409.1:c.-152d…			XM_015980380.1:c.845-377dup	No	-	LOC100141763	Gene	Gnomon	gene68		<a href="https://www.ncbi.nlm.nih.gov/entrez/query.fcgi?db=gene&cmd=Retrieve&dopt=full_report&list_uids=100141763">100141763</a>, <a href="https://www.ncbi.nlm.nih.gov/entrez/query.fcgi?db=gene&cmd=Retrieve&dopt=full_report&list_uids=100141763">100141763</a>	GeneID:100141763			Gene	LOC100141763	protein_coding
LGX	920537	SNV	A	G	No	1	Homozygous	24	24	100	1	15	11	15	11	0.423077	38.7083	26	26	18	17		1	1	no	G/G	No	1	91.3601	XM_015980380.1:c.845-381T>C; XM_015980384.1:c.845-381T>C; XM_015980387.1:c.845-381T>C; XM_015980390.1:c.830-381T>C; XM_015980393.1:c.800-381T>C; XM_015980395.1:c.779-381T>C; XM_015980397.1:c.749-381T>C; XM_015980399.1:c.845-381T>C; XM_015980400.1:c.635-381T>C; XM_015980402.1:c.620-381T>C; XM_015980404.1:c.569-381T>C; XM_015980406.1:c.539-381T>C; XM_015980407.1:c.845-381T>C; XM_015980409.1:c.-156T…			XM_015980380.1:c.845-381T>C	No	-	LOC100141763	Gene	Gnomon	gene68		<a href="https://www.ncbi.nlm.nih.gov/entrez/query.fcgi?db=gene&cmd=Retrieve&dopt=full_report&list_uids=100141763">100141763</a>, <a href="https://www.ncbi.nlm.nih.gov/entrez/query.fcgi?db=gene&cmd=Retrieve&dopt=full_report&list_uids=100141763">100141763</a>	GeneID:100141763			Gene	LOC100141763	protein_coding
LGX	922307	SNV	G	A	No	1	Homozygous	20	20	100	1	11	11	11	11	0.5	38.15	22	22	16	14		1	1	no	A/A	No	1	80.8686	XM_015980380.1:c.845-2151C>T; XM_015980384.1:c.845-2151C>T; XM_015980387.1:c.845-2151C>T; XM_015980390.1:c.830-2151C>T; XM_015980393.1:c.800-2151C>T; XM_015980395.1:c.779-2151C>T; XM_015980397.1:c.749-2151C>T; XM_015980399.1:c.845-2151C>T; XM_015980400.1:c.635-2151C>T; XM_015980402.1:c.620-2151C>T; XM_015980404.1:c.569-2151C>T; XM_015980406.1:c.539-2151C>T; XM_015980407.1:c.845-2151C>T; XM_015980…			XM_015980380.1:c.845-2151C>T	No	-	LOC100141763	Gene	Gnomon	gene68		100141763	GeneID:100141763			Gene	LOC100141763	protein_coding
LGX	925484	SNV	A	G	No	1	Homozygous	23	23	100	1	16	12	16	12	0.428571	38.2174	28	28	14	16		1	1	no	G/G	No	1	88.351	XM_015980380.1:c.635-731T>C; XM_015980384.1:c.635-731T>C; XM_015980387.1:c.635-731T>C; XM_015980390.1:c.620-731T>C; XM_015980393.1:c.590-731T>C; XM_015980395.1:c.569-731T>C; XM_015980397.1:c.539-731T>C; XM_015980399.1:c.635-731T>C; XM_015980400.1:c.635-5328T>C; XM_015980402.1:c.620-5328T>C; XM_015980404.1:c.569-5328T>C; XM_015980406.1:c.539-5328T>C; XM_015980407.1:c.635-731T>C; XM_015980409.1:c.-…			XM_015980380.1:c.635-731T>C	No	-	LOC100141763	Gene	Gnomon	gene68		100141763	GeneID:100141763			Gene	LOC100141763	protein_coding
LGX	926513	Deletion	T	-	No	1	Homozygous	20	20	100	1	14	6	14	6	0.3	36.3	20	20	11	15		1	1	no	-/-	No	1	89.7689	XM_015980380.1:c.635-1760del; XM_015980384.1:c.635-1760del; XM_015980387.1:c.635-1760del; XM_015980390.1:c.620-1760del; XM_015980393.1:c.590-1760del; XM_015980395.1:c.569-1760del; XM_015980397.1:c.539-1760del; XM_015980399.1:c.635-1760del; XM_015980400.1:c.635-6357del; XM_015980402.1:c.620-6357del; XM_015980404.1:c.569-6357del; XM_015980406.1:c.539-6357del; XM_015980407.1:c.635-1760del			XM_015980380.1:c.635-1760del	No	-	LOC100141763	Gene	Gnomon	gene68		100141763	GeneID:100141763			Gene	LOC100141763	protein_coding
LGX	927194	SNV	G	A	No	1	Homozygous	21	21	100	1	13	9	13	9	0.409091	35.4762	22	22	14	17		1	1	no	A/A	No	1	83.8905	XM_015980380.1:c.635-2441C>T; XM_015980384.1:c.635-2441C>T; XM_015980387.1:c.635-2441C>T; XM_015980390.1:c.620-2441C>T; XM_015980393.1:c.590-2441C>T; XM_015980395.1:c.569-2441C>T; XM_015980397.1:c.539-2441C>T; XM_015980399.1:c.635-2441C>T; XM_015980400.1:c.635-7038C>T; XM_015980402.1:c.620-7038C>T; XM_015980404.1:c.569-7038C>T; XM_015980406.1:c.539-7038C>T; XM_015980407.1:c.635-2441C>T			XM_015980380.1:c.635-2441C>T	No	-	LOC100141763	Gene	Gnomon	gene68		100141763	GeneID:100141763			Gene	LOC100141763	protein_coding
LGX	927326	SNV	T	C	No	1	Homozygous	24	24	100	1	6	18	6	18	0.25	36.875	24	24	11	14		1	1	no	C/C	No	1	91.3515	XM_015980380.1:c.635-2573A>G; XM_015980384.1:c.635-2573A>G; XM_015980387.1:c.635-2573A>G; XM_015980390.1:c.620-2573A>G; XM_015980393.1:c.590-2573A>G; XM_015980395.1:c.569-2573A>G; XM_015980397.1:c.539-2573A>G; XM_015980399.1:c.635-2573A>G; XM_015980400.1:c.635-7170A>G; XM_015980402.1:c.620-7170A>G; XM_015980404.1:c.569-7170A>G; XM_015980406.1:c.539-7170A>G; XM_015980407.1:c.635-2573A>G			XM_015980380.1:c.635-2573A>G	No	-	LOC100141763	Gene	Gnomon	gene68		100141763	GeneID:100141763			Gene	LOC100141763	protein_coding
LGX	929943	SNV	T	A	No	1	Homozygous	20	20	100	1	11	9	11	9	0.45	37.4	20	20	15	15		1	1	no	A/A	No	1	80.8774	XM_015980380.1:c.635-5190A>T; XM_015980384.1:c.635-5190A>T; XM_015980387.1:c.635-5190A>T; XM_015980390.1:c.620-5190A>T; XM_015980393.1:c.590-5190A>T; XM_015980395.1:c.569-5190A>T; XM_015980397.1:c.539-5190A>T; XM_015980399.1:c.635-5190A>T; XM_015980400.1:c.635-9787A>T; XM_015980402.1:c.620-9787A>T; XM_015980404.1:c.569-9787A>T; XM_015980406.1:c.539-9787A>T; XM_015980407.1:c.635-5190A>T			XM_015980380.1:c.635-5190A>T	No	-	LOC100141763	Gene	Gnomon	gene68		100141763	GeneID:100141763			Gene	LOC100141763	protein_coding
LGX	934806	SNV	A	T	No	1	Homozygous	22	22	100	1	14	9	14	9	0.391304	38.1364	23	23	14	15		1	1	no	T/T	No	1	86.8832	XM_015980380.1:c.635-10053T>A; XM_015980384.1:c.635-10053T>A; XM_015980387.1:c.635-10053T>A; XM_015980390.1:c.620-10053T>A; XM_015980393.1:c.590-10053T>A; XM_015980395.1:c.569-10053T>A; XM_015980397.1:c.539-10053T>A; XM_015980399.1:c.635-10053T>A; XM_015980400.1:c.635-14650T>A; XM_015980402.1:c.620-14650T>A; XM_015980404.1:c.569-14650T>A; XM_015980406.1:c.539-14650T>A; XM_015980407.1:c.635-10053T…			XM_015980380.1:c.635-10053T>A	No	-	LOC100141763	Gene	Gnomon	gene68		100141763	GeneID:100141763			Gene	LOC100141763	protein_coding
LGX	934829	SNV	T	C	No	1	Homozygous	28	28	100	1	18	11	18	11	0.37931	36.1429	29	29	18	18		1	1	no	C/C	No	1	103.396	XM_015980380.1:c.635-10076A>G; XM_015980384.1:c.635-10076A>G; XM_015980387.1:c.635-10076A>G; XM_015980390.1:c.620-10076A>G; XM_015980393.1:c.590-10076A>G; XM_015980395.1:c.569-10076A>G; XM_015980397.1:c.539-10076A>G; XM_015980399.1:c.635-10076A>G; XM_015980400.1:c.635-14673A>G; XM_015980402.1:c.620-14673A>G; XM_015980404.1:c.569-14673A>G; XM_015980406.1:c.539-14673A>G; XM_015980407.1:c.635-10076A…			XM_015980380.1:c.635-10076A>G	No	-	LOC100141763	Gene	Gnomon	gene68		100141763	GeneID:100141763			Gene	LOC100141763	protein_coding
LGX	937583	Deletion	A	-	No	1	Homozygous	21	21	100	1	12	14	12	14	0.461538	37.8095	26	26	14	16		1	1	no	-/-	No	1	92.7791	XM_015980380.1:c.635-12830del; XM_015980384.1:c.635-12830del; XM_015980387.1:c.635-12830del; XM_015980390.1:c.620-12830del; XM_015980393.1:c.590-12830del; XM_015980395.1:c.569-12830del; XM_015980397.1:c.539-12830del; XM_015980399.1:c.635-12830del; XM_015980400.1:c.634+14113del; XM_015980402.1:c.619+14113del; XM_015980404.1:c.568+14113del; XM_015980406.1:c.538+14113del; XM_015980407.1:c.635-12830d…			XM_015980380.1:c.635-12830del	No	-	LOC100141763	Gene	Gnomon	gene68		100141763	GeneID:100141763			Gene	LOC100141763	protein_coding
LGX	938407	SNV	C	A	No	1	Homozygous	30	30	100	1	21	10	21	10	0.322581	38.5333	31	31	14	18		1	1	no	A/A	No	1	110.941	XM_015980380.1:c.634+13289G>T; XM_015980384.1:c.634+13289G>T; XM_015980387.1:c.634+13289G>T; XM_015980390.1:c.619+13289G>T; XM_015980393.1:c.589+13289G>T; XM_015980395.1:c.568+13289G>T; XM_015980397.1:c.538+13289G>T; XM_015980399.1:c.634+13289G>T; XM_015980400.1:c.634+13289G>T; XM_015980402.1:c.619+13289G>T; XM_015980404.1:c.568+13289G>T; XM_015980406.1:c.538+13289G>T; XM_015980407.1:c.634+13289G…			XM_015980380.1:c.634+13289G>T	No	-	LOC100141763	Gene	Gnomon	gene68		100141763	GeneID:100141763			Gene	LOC100141763	protein_coding
LGX	938444	SNV	T	C	No	1	Homozygous	21	21	100	1	12	9	12	9	0.428571	35.4286	21	21	13	15		1	1	no	C/C	No	1	82.3314	XM_015980380.1:c.634+13252A>G; XM_015980384.1:c.634+13252A>G; XM_015980387.1:c.634+13252A>G; XM_015980390.1:c.619+13252A>G; XM_015980393.1:c.589+13252A>G; XM_015980395.1:c.568+13252A>G; XM_015980397.1:c.538+13252A>G; XM_015980399.1:c.634+13252A>G; XM_015980400.1:c.634+13252A>G; XM_015980402.1:c.619+13252A>G; XM_015980404.1:c.568+13252A>G; XM_015980406.1:c.538+13252A>G; XM_015980407.1:c.634+13252A…			XM_015980380.1:c.634+13252A>G	No	-	LOC100141763	Gene	Gnomon	gene68		100141763	GeneID:100141763			Gene	LOC100141763	protein_coding
LGX	939680	SNV	G	A	No	1	Homozygous	20	20	100	1	11	13	11	13	0.458333	38.5	24	24	14	13		1	1	no	A/A	No	1	80.8686	XM_015980380.1:c.634+12016C>T; XM_015980384.1:c.634+12016C>T; XM_015980387.1:c.634+12016C>T; XM_015980390.1:c.619+12016C>T; XM_015980393.1:c.589+12016C>T; XM_015980395.1:c.568+12016C>T; XM_015980397.1:c.538+12016C>T; XM_015980399.1:c.634+12016C>T; XM_015980400.1:c.634+12016C>T; XM_015980402.1:c.619+12016C>T; XM_015980404.1:c.568+12016C>T; XM_015980406.1:c.538+12016C>T; XM_015980407.1:c.634+12016C…			XM_015980380.1:c.634+12016C>T	No	-	LOC100141763	Gene	Gnomon	gene68		100141763	GeneID:100141763			Gene	LOC100141763	protein_coding
LGX	939693	SNV	A	C	No	1	Homozygous	24	24	100	1	12	16	12	16	0.428571	38.5417	28	28	17	16		1	1	no	C/C	No	1	91.3563	XM_015980380.1:c.634+12003T>G; XM_015980384.1:c.634+12003T>G; XM_015980387.1:c.634+12003T>G; XM_015980390.1:c.619+12003T>G; XM_015980393.1:c.589+12003T>G; XM_015980395.1:c.568+12003T>G; XM_015980397.1:c.538+12003T>G; XM_015980399.1:c.634+12003T>G; XM_015980400.1:c.634+12003T>G; XM_015980402.1:c.619+12003T>G; XM_015980404.1:c.568+12003T>G; XM_015980406.1:c.538+12003T>G; XM_015980407.1:c.634+12003T…			XM_015980380.1:c.634+12003T>G	No	-	LOC100141763	Gene	Gnomon	gene68		100141763	GeneID:100141763			Gene	LOC100141763	protein_coding
LGX	939702	SNV	T	A	No	1	Homozygous	22	22	100	1	11	14	11	14	0.44	38.8182	25	25	15	14		1	1	no	A/A	No	1	86.8825	XM_015980380.1:c.634+11994A>T; XM_015980384.1:c.634+11994A>T; XM_015980387.1:c.634+11994A>T; XM_015980390.1:c.619+11994A>T; XM_015980393.1:c.589+11994A>T; XM_015980395.1:c.568+11994A>T; XM_015980397.1:c.538+11994A>T; XM_015980399.1:c.634+11994A>T; XM_015980400.1:c.634+11994A>T; XM_015980402.1:c.619+11994A>T; XM_015980404.1:c.568+11994A>T; XM_015980406.1:c.538+11994A>T; XM_015980407.1:c.634+11994A…			XM_015980380.1:c.634+11994A>T	No	-	LOC100141763	Gene	Gnomon	gene68		100141763	GeneID:100141763			Gene	LOC100141763	protein_coding
LGX	939718	SNV	G	A	No	1	Homozygous	20	20	100	1	13	9	13	9	0.409091	38.25	22	22	13	12		1	1	no	A/A	No	1	80.8741	XM_015980380.1:c.634+11978C>T; XM_015980384.1:c.634+11978C>T; XM_015980387.1:c.634+11978C>T; XM_015980390.1:c.619+11978C>T; XM_015980393.1:c.589+11978C>T; XM_015980395.1:c.568+11978C>T; XM_015980397.1:c.538+11978C>T; XM_015980399.1:c.634+11978C>T; XM_015980400.1:c.634+11978C>T; XM_015980402.1:c.619+11978C>T; XM_015980404.1:c.568+11978C>T; XM_015980406.1:c.538+11978C>T; XM_015980407.1:c.634+11978C…			XM_015980380.1:c.634+11978C>T	No	-	LOC100141763	Gene	Gnomon	gene68		100141763	GeneID:100141763			Gene	LOC100141763	protein_coding
LGX	939731	SNV	A	C	No	1	Homozygous	22	22	100	1	14	11	14	11	0.44	38.4545	25	25	16	15		1	1	no	C/C	No	1	85.3336	XM_015980380.1:c.634+11965T>G; XM_015980384.1:c.634+11965T>G; XM_015980387.1:c.634+11965T>G; XM_015980390.1:c.619+11965T>G; XM_015980393.1:c.589+11965T>G; XM_015980395.1:c.568+11965T>G; XM_015980397.1:c.538+11965T>G; XM_015980399.1:c.634+11965T>G; XM_015980400.1:c.634+11965T>G; XM_015980402.1:c.619+11965T>G; XM_015980404.1:c.568+11965T>G; XM_015980406.1:c.538+11965T>G; XM_015980407.1:c.634+11965T…			XM_015980380.1:c.634+11965T>G	No	-	LOC100141763	Gene	Gnomon	gene68		100141763	GeneID:100141763			Gene	LOC100141763	protein_coding
LGX	940083	SNV	A	T	No	1	Homozygous	20	20	100	1	15	6	15	6	0.285714	38.8	21	21	15	16		1	1	no	T/T	No	1	80.8702	XM_015980380.1:c.634+11613T>A; XM_015980384.1:c.634+11613T>A; XM_015980387.1:c.634+11613T>A; XM_015980390.1:c.619+11613T>A; XM_015980393.1:c.589+11613T>A; XM_015980395.1:c.568+11613T>A; XM_015980397.1:c.538+11613T>A; XM_015980399.1:c.634+11613T>A; XM_015980400.1:c.634+11613T>A; XM_015980402.1:c.619+11613T>A; XM_015980404.1:c.568+11613T>A; XM_015980406.1:c.538+11613T>A; XM_015980407.1:c.634+11613T…			XM_015980380.1:c.634+11613T>A	No	-	LOC100141763	Gene	Gnomon	gene68		100141763	GeneID:100141763			Gene	LOC100141763	protein_coding
LGX	940103	Deletion	T	-	No	1	Homozygous	21	21	100	1	16	8	16	8	0.333333	36.5238	24	24	18	17		1	1	no	-/-	No	1	84.5024	XM_015980380.1:c.634+11593del; XM_015980384.1:c.634+11593del; XM_015980387.1:c.634+11593del; XM_015980390.1:c.619+11593del; XM_015980393.1:c.589+11593del; XM_015980395.1:c.568+11593del; XM_015980397.1:c.538+11593del; XM_015980399.1:c.634+11593del; XM_015980400.1:c.634+11593del; XM_015980402.1:c.619+11593del; XM_015980404.1:c.568+11593del; XM_015980406.1:c.538+11593del; XM_015980407.1:c.634+11593d…			XM_015980380.1:c.634+11593del	No	-	LOC100141763	Gene	Gnomon	gene68		100141763	GeneID:100141763			Gene	LOC100141763	protein_coding
LGX	940107	SNV	C	T	No	1	Homozygous	21	21	100	1	16	8	16	8	0.333333	38.619	24	24	18	17		1	1	no	T/T	No	1	83.8734	XM_015980380.1:c.634+11589G>A; XM_015980384.1:c.634+11589G>A; XM_015980387.1:c.634+11589G>A; XM_015980390.1:c.619+11589G>A; XM_015980393.1:c.589+11589G>A; XM_015980395.1:c.568+11589G>A; XM_015980397.1:c.538+11589G>A; XM_015980399.1:c.634+11589G>A; XM_015980400.1:c.634+11589G>A; XM_015980402.1:c.619+11589G>A; XM_015980404.1:c.568+11589G>A; XM_015980406.1:c.538+11589G>A; XM_015980407.1:c.634+11589G…			XM_015980380.1:c.634+11589G>A	No	-	LOC100141763	Gene	Gnomon	gene68		100141763	GeneID:100141763			Gene	LOC100141763	protein_coding
LGX	940142	SNV	C	A	No	1	Homozygous	20	20	100	1	13	12	13	12	0.48	39.15	25	25	17	17		1	1	no	A/A	No	1	80.8687	XM_015980380.1:c.634+11554G>T; XM_015980384.1:c.634+11554G>T; XM_015980387.1:c.634+11554G>T; XM_015980390.1:c.619+11554G>T; XM_015980393.1:c.589+11554G>T; XM_015980395.1:c.568+11554G>T; XM_015980397.1:c.538+11554G>T; XM_015980399.1:c.634+11554G>T; XM_015980400.1:c.634+11554G>T; XM_015980402.1:c.619+11554G>T; XM_015980404.1:c.568+11554G>T; XM_015980406.1:c.538+11554G>T; XM_015980407.1:c.634+11554G…			XM_015980380.1:c.634+11554G>T	No	-	LOC100141763	Gene	Gnomon	gene68		100141763	GeneID:100141763			Gene	LOC100141763	protein_coding
LGX	940618	SNV	C	T	No	1	Homozygous	30	30	100	1	14	20	14	20	0.411765	35.6667	34	34	17	19		1	1	no	T/T	No	1	110.95	XM_015980380.1:c.634+11078G>A; XM_015980384.1:c.634+11078G>A; XM_015980387.1:c.634+11078G>A; XM_015980390.1:c.619+11078G>A; XM_015980393.1:c.589+11078G>A; XM_015980395.1:c.568+11078G>A; XM_015980397.1:c.538+11078G>A; XM_015980399.1:c.634+11078G>A; XM_015980400.1:c.634+11078G>A; XM_015980402.1:c.619+11078G>A; XM_015980404.1:c.568+11078G>A; XM_015980406.1:c.538+11078G>A; XM_015980407.1:c.634+11078G…			XM_015980380.1:c.634+11078G>A	No	-	LOC100141763	Gene	Gnomon	gene68		100141763	GeneID:100141763			Gene	LOC100141763	protein_coding
LGX	944721	SNV	C	G	No	1	Homozygous	23	23	100	1	14	12	14	12	0.461538	37.7826	26	26	16	20		1	1	no	G/G	No	1	88.3505	XM_015980380.1:c.634+6975G>C; XM_015980384.1:c.634+6975G>C; XM_015980387.1:c.634+6975G>C; XM_015980390.1:c.619+6975G>C; XM_015980393.1:c.589+6975G>C; XM_015980395.1:c.568+6975G>C; XM_015980397.1:c.538+6975G>C; XM_015980399.1:c.634+6975G>C; XM_015980400.1:c.634+6975G>C; XM_015980402.1:c.619+6975G>C; XM_015980404.1:c.568+6975G>C; XM_015980406.1:c.538+6975G>C; XM_015980407.1:c.634+6975G>C			XM_015980380.1:c.634+6975G>C	No	-	LOC100141763	Gene	Gnomon	gene68		100141763	GeneID:100141763			Gene	LOC100141763	protein_coding
LGX	946779^946780	Insertion	-	T	No	1	Homozygous	21	21	100	1	13	12	13	12	0.48	37.9524	25	25	17	17		1	1	no	T/T	No	1	83.8784	XM_015980380.1:c.634+4916dup; XM_015980384.1:c.634+4916dup; XM_015980387.1:c.634+4916dup; XM_015980390.1:c.619+4916dup; XM_015980393.1:c.589+4916dup; XM_015980395.1:c.568+4916dup; XM_015980397.1:c.538+4916dup; XM_015980399.1:c.634+4916dup; XM_015980400.1:c.634+4916dup; XM_015980402.1:c.619+4916dup; XM_015980404.1:c.568+4916dup; XM_015980406.1:c.538+4916dup; XM_015980407.1:c.634+4916dup			XM_015980380.1:c.634+4916dup	No	-	LOC100141763	Gene	Gnomon	gene68		100141763	GeneID:100141763			Gene	LOC100141763	protein_coding
LGX	950038	SNV	T	A	No	1	Homozygous	24	24	100	1	17	9	17	9	0.346154	39.375	26	26	15	18		1	1	no	A/A	No	1	92.8996	XM_015980380.1:c.634+1658A>T; XM_015980384.1:c.634+1658A>T; XM_015980387.1:c.634+1658A>T; XM_015980390.1:c.619+1658A>T; XM_015980393.1:c.589+1658A>T; XM_015980395.1:c.568+1658A>T; XM_015980397.1:c.538+1658A>T; XM_015980399.1:c.634+1658A>T; XM_015980400.1:c.634+1658A>T; XM_015980402.1:c.619+1658A>T; XM_015980404.1:c.568+1658A>T; XM_015980406.1:c.538+1658A>T; XM_015980407.1:c.634+1658A>T			XM_015980380.1:c.634+1658A>T	No	-	LOC100141763	Gene	Gnomon	gene68		100141763	GeneID:100141763			Gene	LOC100141763	protein_coding
LGX	950507^950508	Insertion	-	T	No	1	Homozygous	20	20	100	1	12	11	12	11	0.478261	36.25	23	23	13	13		1	1	no	T/T	No	1	80.8771	XM_015980380.1:c.634+1188_634+1189insA; XM_015980384.1:c.634+1188_634+1189insA; XM_015980387.1:c.634+1188_634+1189insA; XM_015980390.1:c.619+1188_619+1189insA; XM_015980393.1:c.589+1188_589+1189insA; XM_015980395.1:c.568+1188_568+1189insA; XM_015980397.1:c.538+1188_538+1189insA; XM_015980399.1:c.634+1188_634+1189insA; XM_015980400.1:c.634+1188_634+1189insA; XM_015980402.1:c.619+1188_619+1189insA;…			XM_015980380.1:c.634+1188_634+1189insA	No	-	LOC100141763	Gene	Gnomon	gene68		100141763	GeneID:100141763			Gene	LOC100141763	protein_coding
LGX	950509	SNV	G	T	No	1	Homozygous	20	20	100	1	12	11	12	11	0.478261	36.7	23	23	13	13		1	1	no	T/T	No	1	80.8766	XM_015980380.1:c.634+1187C>A; XM_015980384.1:c.634+1187C>A; XM_015980387.1:c.634+1187C>A; XM_015980390.1:c.619+1187C>A; XM_015980393.1:c.589+1187C>A; XM_015980395.1:c.568+1187C>A; XM_015980397.1:c.538+1187C>A; XM_015980399.1:c.634+1187C>A; XM_015980400.1:c.634+1187C>A; XM_015980402.1:c.619+1187C>A; XM_015980404.1:c.568+1187C>A; XM_015980406.1:c.538+1187C>A; XM_015980407.1:c.634+1187C>A			XM_015980380.1:c.634+1187C>A	No	-	LOC100141763	Gene	Gnomon	gene68		100141763	GeneID:100141763			Gene	LOC100141763	protein_coding
LGX	950513	SNV	G	T	No	1	Homozygous	20	20	100	1	12	11	12	11	0.478261	36.95	23	23	13	13		1	1	no	T/T	No	1	80.8835	XM_015980380.1:c.634+1183C>A; XM_015980384.1:c.634+1183C>A; XM_015980387.1:c.634+1183C>A; XM_015980390.1:c.619+1183C>A; XM_015980393.1:c.589+1183C>A; XM_015980395.1:c.568+1183C>A; XM_015980397.1:c.538+1183C>A; XM_015980399.1:c.634+1183C>A; XM_015980400.1:c.634+1183C>A; XM_015980402.1:c.619+1183C>A; XM_015980404.1:c.568+1183C>A; XM_015980406.1:c.538+1183C>A; XM_015980407.1:c.634+1183C>A			XM_015980380.1:c.634+1183C>A	No	-	LOC100141763	Gene	Gnomon	gene68		100141763	GeneID:100141763			Gene	LOC100141763	protein_coding
LGX	950596..950598	Deletion	GTT	-	No	3	Homozygous	31	31	100	1	21	17	21	17	0.447368	37.0968	38	38	23	22		1	1	no	-/-	No	1	200	XM_015980380.1:c.634+1098_634+1100del; XM_015980384.1:c.634+1098_634+1100del; XM_015980387.1:c.634+1098_634+1100del; XM_015980390.1:c.619+1098_619+1100del; XM_015980393.1:c.589+1098_589+1100del; XM_015980395.1:c.568+1098_568+1100del; XM_015980397.1:c.538+1098_538+1100del; XM_015980399.1:c.634+1098_634+1100del; XM_015980400.1:c.634+1098_634+1100del; XM_015980402.1:c.619+1098_619+1100del; XM_015980…			XM_015980380.1:c.634+1098_634+1100del	No	-	LOC100141763	Gene	Gnomon	gene68		100141763	GeneID:100141763			Gene	LOC100141763	protein_coding
LGX	950684	SNV	G	A	No	1	Homozygous	28	28	100	1	13	18	13	18	0.419355	37.1786	31	31	17	20		1	1	no	A/A	No	1	104.934	XM_015980380.1:c.634+1012C>T; XM_015980384.1:c.634+1012C>T; XM_015980387.1:c.634+1012C>T; XM_015980390.1:c.619+1012C>T; XM_015980393.1:c.589+1012C>T; XM_015980395.1:c.568+1012C>T; XM_015980397.1:c.538+1012C>T; XM_015980399.1:c.634+1012C>T; XM_015980400.1:c.634+1012C>T; XM_015980402.1:c.619+1012C>T; XM_015980404.1:c.568+1012C>T; XM_015980406.1:c.538+1012C>T; XM_015980407.1:c.634+1012C>T			XM_015980380.1:c.634+1012C>T	No	-	LOC100141763	Gene	Gnomon	gene68		100141763	GeneID:100141763			Gene	LOC100141763	protein_coding
LGX	951917	SNV	A	G	No	1	Homozygous	21	21	100	1	6	17	6	17	0.26087	39.4286	23	23	15	15		1	1	no	G/G	No	1	82.3322	XM_015980380.1:c.599-186T>C; XM_015980384.1:c.599-186T>C; XM_015980387.1:c.599-186T>C; XM_015980390.1:c.584-186T>C; XM_015980393.1:c.554-186T>C; XM_015980395.1:c.533-186T>C; XM_015980397.1:c.503-186T>C; XM_015980399.1:c.599-186T>C; XM_015980400.1:c.599-186T>C; XM_015980402.1:c.584-186T>C; XM_015980404.1:c.533-186T>C; XM_015980406.1:c.503-186T>C; XM_015980407.1:c.599-186T>C			XM_015980380.1:c.599-186T>C	No	-	LOC100141763	Gene	Gnomon	gene68		100141763	GeneID:100141763			Gene	LOC100141763	protein_coding
LGX	954363	SNV	A	G	No	1	Homozygous	21	21	100	1	18	8	18	8	0.307692	38.4762	26	26	16	16		1	1	no	G/G	No	1	82.3321	XM_015980380.1:c.598+2277T>C; XM_015980384.1:c.598+2277T>C; XM_015980387.1:c.598+2277T>C; XM_015980390.1:c.584-2632T>C; XM_015980393.1:c.554-2632T>C; XM_015980395.1:c.533-2632T>C; XM_015980397.1:c.503-2632T>C; XM_015980399.1:c.598+2277T>C; XM_015980400.1:c.598+2277T>C; XM_015980402.1:c.584-2632T>C; XM_015980404.1:c.533-2632T>C; XM_015980406.1:c.503-2632T>C; XM_015980407.1:c.598+2277T>C			XM_015980380.1:c.598+2277T>C	No	-	LOC100141763	Gene	Gnomon	gene68		100141763	GeneID:100141763			Gene	LOC100141763	protein_coding
LGX	954774	SNV	A	G	No	1	Homozygous	21	21	100	1	15	8	15	8	0.347826	37.381	23	23	17	16		1	1	no	G/G	No	1	82.3192	XM_015980380.1:c.598+1866T>C; XM_015980384.1:c.598+1866T>C; XM_015980387.1:c.598+1866T>C; XM_015980390.1:c.584-3043T>C; XM_015980393.1:c.554-3043T>C; XM_015980395.1:c.533-3043T>C; XM_015980397.1:c.503-3043T>C; XM_015980399.1:c.598+1866T>C; XM_015980400.1:c.598+1866T>C; XM_015980402.1:c.584-3043T>C; XM_015980404.1:c.533-3043T>C; XM_015980406.1:c.503-3043T>C; XM_015980407.1:c.598+1866T>C			XM_015980380.1:c.598+1866T>C	No	-	LOC100141763	Gene	Gnomon	gene68		100141763	GeneID:100141763			Gene	LOC100141763	protein_coding
LGX	956075	SNV	C	T	No	1	Homozygous	23	23	100	1	13	15	13	15	0.464286	38.1739	28	28	15	16		1	1	no	T/T	No	1	89.8992	XM_015980380.1:c.598+565G>A; XM_015980384.1:c.598+565G>A; XM_015980387.1:c.598+565G>A; XM_015980390.1:c.584-4344G>A; XM_015980393.1:c.554-4344G>A; XM_015980395.1:c.533-4344G>A; XM_015980397.1:c.503-4344G>A; XM_015980399.1:c.598+565G>A; XM_015980400.1:c.598+565G>A; XM_015980402.1:c.584-4344G>A; XM_015980404.1:c.533-4344G>A; XM_015980406.1:c.503-4344G>A; XM_015980407.1:c.598+565G>A			XM_015980380.1:c.598+565G>A	No	-	LOC100141763	Gene	Gnomon	gene68		100141763	GeneID:100141763			Gene	LOC100141763	protein_coding
LGX	956115	SNV	G	A	No	1	Homozygous	24	24	100	1	16	13	16	13	0.448276	38.4167	29	29	16	15		1	1	no	A/A	No	1	92.9001	XM_015980380.1:c.598+525C>T; XM_015980384.1:c.598+525C>T; XM_015980387.1:c.598+525C>T; XM_015980390.1:c.584-4384C>T; XM_015980393.1:c.554-4384C>T; XM_015980395.1:c.533-4384C>T; XM_015980397.1:c.503-4384C>T; XM_015980399.1:c.598+525C>T; XM_015980400.1:c.598+525C>T; XM_015980402.1:c.584-4384C>T; XM_015980404.1:c.533-4384C>T; XM_015980406.1:c.503-4384C>T; XM_015980407.1:c.598+525C>T			XM_015980380.1:c.598+525C>T	No	-	LOC100141763	Gene	Gnomon	gene68		100141763	GeneID:100141763			Gene	LOC100141763	protein_coding
LGX	956376	SNV	T	C	No	1	Homozygous	21	21	100	1	8	15	8	15	0.347826	36.5238	23	23	12	14		1	1	no	C/C	No	1	82.33	XM_015980380.1:c.598+264A>G; XM_015980384.1:c.598+264A>G; XM_015980387.1:c.598+264A>G; XM_015980390.1:c.584-4645A>G; XM_015980393.1:c.554-4645A>G; XM_015980395.1:c.533-4645A>G; XM_015980397.1:c.503-4645A>G; XM_015980399.1:c.598+264A>G; XM_015980400.1:c.598+264A>G; XM_015980402.1:c.584-4645A>G; XM_015980404.1:c.533-4645A>G; XM_015980406.1:c.503-4645A>G; XM_015980407.1:c.598+264A>G			XM_015980380.1:c.598+264A>G	No	-	LOC100141763	Gene	Gnomon	gene68		100141763	GeneID:100141763			Gene	LOC100141763	protein_coding
LGX	956410	SNV	G	A	No	1	Homozygous	22	22	100	1	8	14	8	14	0.363636	37.4091	22	22	11	15		1	1	no	A/A	No	1	86.8916	XM_015980380.1:c.598+230C>T; XM_015980384.1:c.598+230C>T; XM_015980387.1:c.598+230C>T; XM_015980390.1:c.584-4679C>T; XM_015980393.1:c.554-4679C>T; XM_015980395.1:c.533-4679C>T; XM_015980397.1:c.503-4679C>T; XM_015980399.1:c.598+230C>T; XM_015980400.1:c.598+230C>T; XM_015980402.1:c.584-4679C>T; XM_015980404.1:c.533-4679C>T; XM_015980406.1:c.503-4679C>T; XM_015980407.1:c.598+230C>T			XM_015980380.1:c.598+230C>T	No	-	LOC100141763	Gene	Gnomon	gene68		100141763	GeneID:100141763			Gene	LOC100141763	protein_coding
LGX	956848	SNV	A	G	No	1	Homozygous	22	22	100	1	10	13	10	13	0.434783	36.4091	23	23	16	17		1	1	no	G/G	No	1	85.342	XM_015980380.1:c.390T>C; XM_015980384.1:c.390T>C; XM_015980387.1:c.390T>C; XM_015980390.1:c.584-5117T>C; XM_015980393.1:c.554-5117T>C; XM_015980395.1:c.533-5117T>C; XM_015980397.1:c.503-5117T>C; XM_015980399.1:c.390T>C; XM_015980400.1:c.390T>C; XM_015980402.1:c.584-5117T>C; XM_015980404.1:c.533-5117T>C; XM_015980406.1:c.503-5117T>C; XM_015980407.1:c.390T>C			XM_015980380.1:c.390T>C	No	No	LOC100141763	Gene	Gnomon	gene68		<a href="https://www.ncbi.nlm.nih.gov/entrez/query.fcgi?db=gene&cmd=Retrieve&dopt=full_report&list_uids=100141763">100141763</a>, <a href="https://www.ncbi.nlm.nih.gov/entrez/query.fcgi?db=gene&cmd=Retrieve&dopt=full_report&list_uids=100141763">100141763</a>, <a href="https://www.ncbi.nlm.nih.gov/entrez/query.fcgi?db=gene&cmd=Retrieve&dopt=full_report&list_uids=100141763">100141763</a>, <a href="…	GeneID:100141763			Gene	LOC100141763	protein_coding
LGX	961780	SNV	T	A	No	1	Homozygous	26	26	100	1	18	11	18	11	0.37931	37.3846	29	29	19	19		1	1	no	A/A	No	1	98.9231	XM_015980380.1:c.-152-4293A>T; XM_015980384.1:c.-152-4293A>T; XM_015980387.1:c.-152-4293A>T; XM_015980390.1:c.584-10049A>T; XM_015980393.1:c.554-10049A>T; XM_015980395.1:c.533-10049A>T; XM_015980397.1:c.503-10049A>T; XM_015980399.1:c.-152-4293A>T; XM_015980400.1:c.-152-4293A>T; XM_015980402.1:c.584-10049A>T; XM_015980404.1:c.533-10049A>T; XM_015980406.1:c.503-10049A>T; XM_015980407.1:c.-152-4293A…			XM_015980380.1:c.-152-4293A>T	No	-	LOC100141763	Gene	Gnomon	gene68		100141763	GeneID:100141763			Gene	LOC100141763	protein_coding
LGX	962049	SNV	G	A	No	1	Homozygous	21	21	100	1	9	14	9	14	0.391304	38.7143	23	23	13	15		1	1	no	A/A	No	1	83.8771	XM_015980380.1:c.-152-4562C>T; XM_015980384.1:c.-152-4562C>T; XM_015980387.1:c.-152-4562C>T; XM_015980390.1:c.584-10318C>T; XM_015980393.1:c.554-10318C>T; XM_015980395.1:c.533-10318C>T; XM_015980397.1:c.503-10318C>T; XM_015980399.1:c.-152-4562C>T; XM_015980400.1:c.-152-4562C>T; XM_015980402.1:c.584-10318C>T; XM_015980404.1:c.533-10318C>T; XM_015980406.1:c.503-10318C>T; XM_015980407.1:c.-152-4562C…			XM_015980380.1:c.-152-4562C>T	No	-	LOC100141763	Gene	Gnomon	gene68		100141763	GeneID:100141763			Gene	LOC100141763	protein_coding
LGX	962327	SNV	A	T	No	1	Homozygous	24	24	100	1	13	15	13	15	0.464286	38.1667	28	28	17	16		1	1	no	T/T	No	1	92.8978	XM_015980380.1:c.-152-4840T>A; XM_015980384.1:c.-152-4840T>A; XM_015980387.1:c.-152-4840T>A; XM_015980390.1:c.584-10596T>A; XM_015980393.1:c.554-10596T>A; XM_015980395.1:c.533-10596T>A; XM_015980397.1:c.503-10596T>A; XM_015980399.1:c.-152-4840T>A; XM_015980400.1:c.-152-4840T>A; XM_015980402.1:c.584-10596T>A; XM_015980404.1:c.533-10596T>A; XM_015980406.1:c.503-10596T>A; XM_015980407.1:c.-152-4840T…			XM_015980380.1:c.-152-4840T>A	No	-	LOC100141763	Gene	Gnomon	gene68		100141763	GeneID:100141763			Gene	LOC100141763	protein_coding
LGX	962671	SNV	G	C	No	1	Homozygous	32	32	100	1	25	11	25	11	0.305556	37.375	36	36	20	24		1	1	no	C/C	No	1	115.435	XM_015980380.1:c.-152-5184C>G; XM_015980384.1:c.-152-5184C>G; XM_015980387.1:c.-152-5184C>G; XM_015980390.1:c.584-10940C>G; XM_015980393.1:c.554-10940C>G; XM_015980395.1:c.533-10940C>G; XM_015980397.1:c.503-10940C>G; XM_015980399.1:c.-152-5184C>G; XM_015980400.1:c.-152-5184C>G; XM_015980402.1:c.584-10940C>G; XM_015980404.1:c.533-10940C>G; XM_015980406.1:c.503-10940C>G; XM_015980407.1:c.-152-5184C…			XM_015980380.1:c.-152-5184C>G	No	-	LOC100141763	Gene	Gnomon	gene68		100141763	GeneID:100141763			Gene	LOC100141763	protein_coding
LGX	962777	SNV	C	T	No	1	Homozygous	25	25	100	1	8	20	8	20	0.285714	38.4	28	28	17	19		1	1	no	T/T	No	1	95.9091	XM_015980380.1:c.-152-5290G>A; XM_015980384.1:c.-152-5290G>A; XM_015980387.1:c.-152-5290G>A; XM_015980390.1:c.584-11046G>A; XM_015980393.1:c.554-11046G>A; XM_015980395.1:c.533-11046G>A; XM_015980397.1:c.503-11046G>A; XM_015980399.1:c.-152-5290G>A; XM_015980400.1:c.-152-5290G>A; XM_015980402.1:c.584-11046G>A; XM_015980404.1:c.533-11046G>A; XM_015980406.1:c.503-11046G>A; XM_015980407.1:c.-152-5290G…			XM_015980380.1:c.-152-5290G>A	No	-	LOC100141763	Gene	Gnomon	gene68		100141763	GeneID:100141763			Gene	LOC100141763	protein_coding
LGX	973376	SNV	T	C	No	1	Homozygous	32	32	100	1	16	18	16	18	0.470588	37.875	34	34	22	22		1	1	no	C/C	No	1	115.434	XM_015980380.1:c.-172A>G; XM_015980384.1:c.-168A>G; XM_015980387.1:c.-172A>G; XM_015980390.1:c.583+3829A>G; XM_015980393.1:c.553+3829A>G; XM_015980395.1:c.532+13954A>G; XM_015980397.1:c.503-21645A>G; XM_015980399.1:c.-172A>G; XM_015980400.1:c.-172A>G; XM_015980402.1:c.583+3829A>G; XM_015980404.1:c.532+13954A>G; XM_015980406.1:c.503-21645A>G; XM_015980407.1:c.-172A>G			XM_015980380.1:c.-172A>G	No	-	LOC100141763	Gene	Gnomon	gene68		<a href="https://www.ncbi.nlm.nih.gov/entrez/query.fcgi?db=gene&cmd=Retrieve&dopt=full_report&list_uids=100141763">100141763</a>, <a href="https://www.ncbi.nlm.nih.gov/entrez/query.fcgi?db=gene&cmd=Retrieve&dopt=full_report&list_uids=100141763">100141763</a>, <a href="https://www.ncbi.nlm.nih.gov/entrez/query.fcgi?db=gene&cmd=Retrieve&dopt=full_report&list_uids=100141763">100141763</a>, <a href="…	GeneID:100141763			Gene	LOC100141763	protein_coding
LGX	977623	SNV	C	A	No	1	Homozygous	20	20	100	1	12	8	12	8	0.4	37.85	20	20	15	17		1	1	no	A/A	No	1	80.8702	XM_015980380.1:c.-4419G>T; XM_015980384.1:c.-4415G>T; XM_015980387.1:c.-4419G>T; XM_015980390.1:c.533-368G>T; XM_015980393.1:c.503-368G>T; XM_015980395.1:c.532+9707G>T; XM_015980397.1:c.503-25892G>T; XM_015980399.1:c.-4419G>T; XM_015980400.1:c.-4419G>T; XM_015980402.1:c.533-368G>T; XM_015980404.1:c.532+9707G>T; XM_015980406.1:c.503-25892G>T; XM_015980407.1:c.-4419G>T			XM_015980390.1:c.533-368G>T	No	-	LOC100141763	Gene	Gnomon	gene68		100141763	GeneID:100141763			Gene	LOC100141763	protein_coding
LGX	977816	SNV	A	C	No	1	Homozygous	21	21	100	1	15	8	15	8	0.347826	38.6667	23	23	14	15		1	1	no	C/C	No	1	82.3352	XM_015980380.1:c.-4612T>G; XM_015980384.1:c.-4608T>G; XM_015980387.1:c.-4612T>G; XM_015980390.1:c.533-561T>G; XM_015980393.1:c.503-561T>G; XM_015980395.1:c.532+9514T>G; XM_015980397.1:c.503-26085T>G; XM_015980399.1:c.-4612T>G; XM_015980400.1:c.-4612T>G; XM_015980402.1:c.533-561T>G; XM_015980404.1:c.532+9514T>G; XM_015980406.1:c.503-26085T>G; XM_015980407.1:c.-4612T>G			XM_015980390.1:c.533-561T>G	No	-	LOC100141763	Gene	Gnomon	gene68		100141763	GeneID:100141763			Gene	LOC100141763	protein_coding
LGX	977825	SNV	C	T	No	1	Homozygous	21	21	100	1	15	8	15	8	0.347826	38	23	23	15	15		1	1	no	T/T	No	1	83.8766	XM_015980380.1:c.-4621G>A; XM_015980384.1:c.-4617G>A; XM_015980387.1:c.-4621G>A; XM_015980390.1:c.533-570G>A; XM_015980393.1:c.503-570G>A; XM_015980395.1:c.532+9505G>A; XM_015980397.1:c.503-26094G>A; XM_015980399.1:c.-4621G>A; XM_015980400.1:c.-4621G>A; XM_015980402.1:c.533-570G>A; XM_015980404.1:c.532+9505G>A; XM_015980406.1:c.503-26094G>A; XM_015980407.1:c.-4621G>A			XM_015980390.1:c.533-570G>A	No	-	LOC100141763	Gene	Gnomon	gene68		100141763	GeneID:100141763			Gene	LOC100141763	protein_coding
LGX	977911	SNV	G	A	No	1	Homozygous	21	21	100	1	6	16	6	16	0.272727	38.4762	22	22	17	15		1	1	no	A/A	No	1	83.876	XM_015980380.1:c.-4707C>T; XM_015980384.1:c.-4703C>T; XM_015980387.1:c.-4707C>T; XM_015980390.1:c.533-656C>T; XM_015980393.1:c.503-656C>T; XM_015980395.1:c.532+9419C>T; XM_015980397.1:c.503-26180C>T; XM_015980399.1:c.-4707C>T; XM_015980400.1:c.-4707C>T; XM_015980402.1:c.533-656C>T; XM_015980404.1:c.532+9419C>T; XM_015980406.1:c.503-26180C>T; XM_015980407.1:c.-4707C>T			XM_015980390.1:c.533-656C>T	No	-	LOC100141763	Gene	Gnomon	gene68		100141763	GeneID:100141763			Gene	LOC100141763	protein_coding
LGX	979480	SNV	A	G	No	1	Homozygous	28	28	100	1	16	14	16	14	0.466667	37.0714	30	30	15	19		1	1	no	G/G	No	1	103.394	XM_015980390.1:c.533-2225T>C; XM_015980393.1:c.503-2225T>C; XM_015980395.1:c.532+7850T>C; XM_015980397.1:c.503-27749T>C; XM_015980402.1:c.533-2225T>C; XM_015980404.1:c.532+7850T>C; XM_015980406.1:c.503-27749T>C			XM_015980390.1:c.533-2225T>C	No	-	LOC100141763	Gene	Gnomon	gene68		100141763	GeneID:100141763			Gene	LOC100141763	protein_coding
LGX	979483	SNV	G	T	No	1	Homozygous	27	27	100	1	15	14	15	14	0.482759	37.1852	29	29	15	18		1	1	no	T/T	No	1	98.9191	XM_015980390.1:c.533-2228C>A; XM_015980393.1:c.503-2228C>A; XM_015980395.1:c.532+7847C>A; XM_015980397.1:c.503-27752C>A; XM_015980402.1:c.533-2228C>A; XM_015980404.1:c.532+7847C>A; XM_015980406.1:c.503-27752C>A			XM_015980390.1:c.533-2228C>A	No	-	LOC100141763	Gene	Gnomon	gene68		100141763	GeneID:100141763			Gene	LOC100141763	protein_coding
LGX	979608	SNV	T	C	No	1	Homozygous	21	21	100	1	8	15	8	15	0.347826	38.4762	23	23	17	14		1	1	no	C/C	No	1	82.3352	XM_015980390.1:c.533-2353A>G; XM_015980393.1:c.503-2353A>G; XM_015980395.1:c.532+7722A>G; XM_015980397.1:c.503-27877A>G; XM_015980402.1:c.533-2353A>G; XM_015980404.1:c.532+7722A>G; XM_015980406.1:c.503-27877A>G			XM_015980390.1:c.533-2353A>G	No	-	LOC100141763	Gene	Gnomon	gene68		100141763	GeneID:100141763			Gene	LOC100141763	protein_coding
LGX	979613	SNV	A	C	No	1	Homozygous	22	22	100	1	8	16	8	16	0.333333	38.4091	24	24	17	14		1	1	no	C/C	No	1	85.3444	XM_015980390.1:c.533-2358T>G; XM_015980393.1:c.503-2358T>G; XM_015980395.1:c.532+7717T>G; XM_015980397.1:c.503-27882T>G; XM_015980402.1:c.533-2358T>G; XM_015980404.1:c.532+7717T>G; XM_015980406.1:c.503-27882T>G			XM_015980390.1:c.533-2358T>G	No	-	LOC100141763	Gene	Gnomon	gene68		100141763	GeneID:100141763			Gene	LOC100141763	protein_coding
LGX	981369	SNV	A	T	No	1	Homozygous	20	20	100	1	15	5	15	5	0.25	39.1	20	20	17	17		1	1	no	T/T	No	1	80.8676	XM_015980390.1:c.533-4114T>A; XM_015980393.1:c.503-4114T>A; XM_015980395.1:c.532+5961T>A; XM_015980397.1:c.502+27973T>A; XM_015980402.1:c.533-4114T>A; XM_015980404.1:c.532+5961T>A; XM_015980406.1:c.502+27973T>A			XM_015980390.1:c.533-4114T>A	No	-	LOC100141763	Gene	Gnomon	gene68		100141763	GeneID:100141763			Gene	LOC100141763	protein_coding
LGX	985127	SNV	A	G	No	1	Homozygous	24	24	100	1	17	9	17	9	0.346154	37.375	26	26	15	16		1	1	no	G/G	No	1	91.3594	XM_015980390.1:c.532+2203T>C; XM_015980393.1:c.503-7872T>C; XM_015980395.1:c.532+2203T>C; XM_015980397.1:c.502+24215T>C; XM_015980402.1:c.532+2203T>C; XM_015980404.1:c.532+2203T>C; XM_015980406.1:c.502+24215T>C			XM_015980390.1:c.532+2203T>C	No	-	LOC100141763	Gene	Gnomon	gene68		100141763	GeneID:100141763			Gene	LOC100141763	protein_coding
LGX	985410	SNV	G	C	No	1	Homozygous	23	23	100	1	9	15	9	15	0.375	36.8696	24	24	17	15		1	1	no	C/C	No	1	88.3532	XM_015980390.1:c.532+1920C>G; XM_015980393.1:c.503-8155C>G; XM_015980395.1:c.532+1920C>G; XM_015980397.1:c.502+23932C>G; XM_015980402.1:c.532+1920C>G; XM_015980404.1:c.532+1920C>G; XM_015980406.1:c.502+23932C>G			XM_015980390.1:c.532+1920C>G	No	-	LOC100141763	Gene	Gnomon	gene68		100141763	GeneID:100141763			Gene	LOC100141763	protein_coding
LGX	987681	SNV	C	T	No	1	Homozygous	20	20	100	1	18	4	18	4	0.181818	36.4	22	22	15	18		1	1	no	T/T	No	1	80.8712	XM_015980390.1:c.503-322G>A; XM_015980393.1:c.503-10426G>A; XM_015980395.1:c.503-322G>A; XM_015980397.1:c.502+21661G>A; XM_015980402.1:c.503-322G>A; XM_015980404.1:c.503-322G>A; XM_015980406.1:c.502+21661G>A			XM_015980390.1:c.503-322G>A	No	-	LOC100141763	Gene	Gnomon	gene68		100141763	GeneID:100141763			Gene	LOC100141763	protein_coding
LGX	990104	SNV	T	A	No	1	Homozygous	20	20	100	1	9	16	9	16	0.36	38.6	25	25	13	14		1	1	no	A/A	No	1	80.8678	XM_015980390.1:c.503-2745A>T; XM_015980393.1:c.503-12849A>T; XM_015980395.1:c.503-2745A>T; XM_015980397.1:c.502+19238A>T; XM_015980402.1:c.503-2745A>T; XM_015980404.1:c.503-2745A>T; XM_015980406.1:c.502+19238A>T			XM_015980390.1:c.503-2745A>T	No	-	LOC100141763	Gene	Gnomon	gene68		100141763	GeneID:100141763			Gene	LOC100141763	protein_coding
LGX	992900	SNV	G	C	No	1	Homozygous	23	23	100	1	13	14	13	14	0.481481	37.8696	27	27	21	18		1	1	no	C/C	No	1	88.3506	XM_015980390.1:c.503-5541C>G; XM_015980393.1:c.503-15645C>G; XM_015980395.1:c.503-5541C>G; XM_015980397.1:c.502+16442C>G; XM_015980402.1:c.503-5541C>G; XM_015980404.1:c.503-5541C>G; XM_015980406.1:c.502+16442C>G			XM_015980390.1:c.503-5541C>G	No	-	LOC100141763	Gene	Gnomon	gene68		100141763	GeneID:100141763			Gene	LOC100141763	protein_coding
LGX	996924	SNV	A	C	No	1	Homozygous	23	23	100	1	13	13	13	13	0.5	38	26	26	20	20		1	1	no	C/C	No	1	88.3491	XM_015980390.1:c.503-9565T>G; XM_015980393.1:c.502+12418T>G; XM_015980395.1:c.503-9565T>G; XM_015980397.1:c.502+12418T>G; XM_015980402.1:c.503-9565T>G; XM_015980404.1:c.503-9565T>G; XM_015980406.1:c.502+12418T>G			XM_015980390.1:c.503-9565T>G	No	-	LOC100141763	Gene	Gnomon	gene68		100141763	GeneID:100141763			Gene	LOC100141763	protein_coding
LGX	1005611	SNV	G	A	No	1	Homozygous	25	25	100	1	10	15	10	15	0.4	36.92	25	25	21	22		1	1	no	A/A	No	1	95.9163	XM_015980390.1:c.502+3731C>T; XM_015980393.1:c.502+3731C>T; XM_015980395.1:c.502+3731C>T; XM_015980397.1:c.502+3731C>T; XM_015980402.1:c.502+3731C>T; XM_015980404.1:c.502+3731C>T; XM_015980406.1:c.502+3731C>T			XM_015980390.1:c.502+3731C>T	No	-	LOC100141763	Gene	Gnomon	gene68		100141763	GeneID:100141763			Gene	LOC100141763	protein_coding
LGX	1011834	SNV	G	A	No	1	Homozygous	170	171	99.4152	1	169	66	170	66	0.280851	38.2118	235	236	65	62		1	1	no	A/A	No	1	200	XM_015980390.1:c.-1991C>T; XM_015980393.1:c.-1991C>T; XM_015980395.1:c.-1991C>T; XM_015980397.1:c.-1991C>T; XM_015980402.1:c.-1991C>T; XM_015980404.1:c.-1991C>T; XM_015980406.1:c.-1991C>T				No	-
LGX	1011853	SNV	T	C	No	1	Homozygous	182	183	99.4536	1	179	88	180	88	0.329588	38.1264	267	268	82	77		1	1	no	C/C	No	1	200	XM_015980390.1:c.-2010A>G; XM_015980393.1:c.-2010A>G; XM_015980395.1:c.-2010A>G; XM_015980397.1:c.-2010A>G; XM_015980402.1:c.-2010A>G; XM_015980404.1:c.-2010A>G; XM_015980406.1:c.-2010A>G				No	-
LGX	1011973	SNV	G	A	No	1	Heterozygous	27	89	30.3371	1	0	27	4	89	0	39.4444	27	93	18	14	0.35	0.675511	0.609178	no	A/G	No	1	104.38	XM_015980390.1:c.-2130C>T; XM_015980393.1:c.-2130C>T; XM_015980395.1:c.-2130C>T; XM_015980397.1:c.-2130C>T; XM_015980402.1:c.-2130C>T; XM_015980404.1:c.-2130C>T; XM_015980406.1:c.-2130C>T				No	-
LGX	1017104	SNV	T	C	No	1	Homozygous	21	21	100	1	17	9	17	9	0.346154	36.4762	26	26	14	15		1	1	no	C/C	No	1	82.3238	XM_008192501.2:c.-5076T>C				No	-
LGX	1017194^1017195	Insertion	-	G	No	1	Homozygous	27	27	100	1	15	16	15	16	0.483871	38.5926	31	31	17	16		1	1	no	G/G	No	1	100.384	XM_008192501.2:c.-4985dup				No	-
LGX	1019661	SNV	A	G	No	1	Homozygous	27	27	100	1	12	17	12	17	0.413793	38.6296	29	29	19	16		1	1	no	G/G	No	1	100.381	XM_008192501.2:c.-2519A>G; XM_964933.4:c.-4164A>G				No	-	LOC107398183	Gene	Gnomon	gene69		<a href="https://www.ncbi.nlm.nih.gov/entrez/query.fcgi?db=gene&cmd=Retrieve&dopt=full_report&list_uids=107398183">107398183</a>, <a href="https://www.ncbi.nlm.nih.gov/entrez/query.fcgi?db=gene&cmd=Retrieve&dopt=full_report&list_uids=107398183">107398183</a>	GeneID:107398183			Gene	LOC107398183	lncRNA
LGX	1021972	SNV	T	C	No	1	Homozygous	21	21	100	1	13	11	13	11	0.458333	39.2381	24	24	14	16		1	1	no	C/C	No	1	82.333	XM_008192501.2:c.-208T>C; XM_964865.3:c.-4907T>C; XM_964933.4:c.-1853T>C				No	-
LGX	1023065	SNV	T	G	No	1	Homozygous	24	24	100	1	9	17	9	17	0.346154	37.9583	26	26	17	18		1	1	no	G/G	No	1	91.3605	XM_008192501.2:c.*336T>G; XM_964865.3:c.-3814T>G; XM_964933.4:c.-760T>G			XM_008192501.2:c.*336T>G	No	-	LOC103312273	Gene	Gnomon	gene70		<a href="https://www.ncbi.nlm.nih.gov/entrez/query.fcgi?db=gene&cmd=Retrieve&dopt=full_report&list_uids=103312273">103312273</a>, <a href="https://www.ncbi.nlm.nih.gov/entrez/query.fcgi?db=gene&cmd=Retrieve&dopt=full_report&list_uids=103312273">103312273</a>	GeneID:103312273			Gene	LOC103312273	protein_coding
LGX	1023071	SNV	C	T	No	1	Homozygous	22	22	100	1	8	17	8	17	0.32	38.0455	25	25	14	15		1	1	no	T/T	No	1	86.8881	XM_008192501.2:c.*342C>T; XM_964865.3:c.-3808C>T; XM_964933.4:c.-754C>T			XM_008192501.2:c.*342C>T	No	-	LOC103312273	Gene	Gnomon	gene70		<a href="https://www.ncbi.nlm.nih.gov/entrez/query.fcgi?db=gene&cmd=Retrieve&dopt=full_report&list_uids=103312273">103312273</a>, <a href="https://www.ncbi.nlm.nih.gov/entrez/query.fcgi?db=gene&cmd=Retrieve&dopt=full_report&list_uids=103312273">103312273</a>	GeneID:103312273			Gene	LOC103312273	protein_coding
LGX	1023765	SNV	A	G	No	1	Homozygous	22	22	100	1	7	19	7	19	0.269231	38.9091	26	26	17	16		1	1	no	G/G	No	1	85.3427	XM_008192501.2:c.*1036A>G; XM_964727.3:c.-4984A>G; XM_964865.3:c.-3114A>G; XM_964933.4:c.-60A>G				No	-
LGX	1024143	SNV	A	G	No	1	Homozygous	22	22	100	1	12	12	12	12	0.5	36.6818	24	24	13	19		1	1	no	G/G	No	1	85.3342	XM_008192501.2:c.*1414A>G; XM_964727.3:c.-4606A>G; XM_964865.3:c.-2736A>G; XM_964933.4:c.252A>G			XM_964933.4:c.252A>G	No	No	LOC658555	Gene	Gnomon	gene71		<a href="https://www.ncbi.nlm.nih.gov/entrez/query.fcgi?db=gene&cmd=Retrieve&dopt=full_report&list_uids=658555">658555</a>, <a href="https://www.ncbi.nlm.nih.gov/entrez/query.fcgi?db=gene&cmd=Retrieve&dopt=full_report&list_uids=658555">658555</a>	GeneID:658555			Gene	LOC658555	protein_coding
LGX	1024882	SNV	T	C	No	1	Homozygous	24	24	100	1	13	16	13	16	0.448276	38.7083	29	29	19	18		1	1	no	C/C	No	1	91.36	XM_008192501.2:c.*2153T>C; XM_964727.3:c.-3867T>C; XM_964865.3:c.-1997T>C; XM_964933.4:c.971+20T>C			XM_964933.4:c.971+20T>C	No	-	LOC658555	Gene	Gnomon	gene71		658555	GeneID:658555			Gene	LOC658555	protein_coding
LGX	1026878^1026879	Insertion	-	CC	No	2	Homozygous	27	27	100	1	21	8	21	8	0.275862	36.7547	29	29	17	22		1	1	no	CC/CC	No	1	200	XM_008192499.2:c.*1168_*1168+1insGG; XM_964727.3:c.-1870-1_-1870insCC; XM_964865.3:c.-1_1insCC; XM_964933.4:c.*1908_*1908+1insCC			XM_964865.3:c.-1_1insCC	No	-	LOC658481	Gene	Gnomon	gene72		<a href="https://www.ncbi.nlm.nih.gov/entrez/query.fcgi?db=gene&cmd=Retrieve&dopt=full_report&list_uids=658481">658481</a>, <a href="https://www.ncbi.nlm.nih.gov/entrez/query.fcgi?db=gene&cmd=Retrieve&dopt=full_report&list_uids=658481">658481</a>	GeneID:658481			Gene	LOC658481	protein_coding
LGX	1026883	SNV	G	A	No	1	Homozygous	27	27	100	1	21	8	21	8	0.275862	37.963	29	29	15	21		1	1	no	A/A	No	1	101.931	XM_008192499.2:c.*1164C>T; XM_964727.3:c.-1866G>A; XM_964865.3:c.5G>A; XM_964933.4:c.*1913G>A	XP_969958.1:p.Arg2Lys	XP_969958.1:p.Arg2Lys	XM_964865.3:c.5G>A	No	Yes	LOC658481	Gene	Gnomon	gene72		<a href="https://www.ncbi.nlm.nih.gov/entrez/query.fcgi?db=gene&cmd=Retrieve&dopt=full_report&list_uids=658481">658481</a>, <a href="https://www.ncbi.nlm.nih.gov/entrez/query.fcgi?db=gene&cmd=Retrieve&dopt=full_report&list_uids=658481">658481</a>	GeneID:658481			Gene	LOC658481	protein_coding
LGX	1026894	SNV	T	C	No	1	Homozygous	26	26	100	1	21	8	21	8	0.275862	37.2692	29	29	16	19		1	1	no	C/C	No	1	97.3798	XM_008192499.2:c.*1153A>G; XM_964727.3:c.-1855T>C; XM_964865.3:c.16T>C; XM_964933.4:c.*1924T>C	XP_969958.1:p.Phe6Leu	XP_969958.1:p.Phe6Leu	XM_964865.3:c.16T>C	No	Yes	LOC658481	Gene	Gnomon	gene72		<a href="https://www.ncbi.nlm.nih.gov/entrez/query.fcgi?db=gene&cmd=Retrieve&dopt=full_report&list_uids=658481">658481</a>, <a href="https://www.ncbi.nlm.nih.gov/entrez/query.fcgi?db=gene&cmd=Retrieve&dopt=full_report&list_uids=658481">658481</a>	GeneID:658481			Gene	LOC658481	protein_coding
LGX	1027179	SNV	G	T	No	1	Homozygous	23	23	100	1	14	13	14	13	0.481481	38.1304	27	27	15	17		1	1	no	T/T	No	1	89.8979	XM_008192499.2:c.*868C>A; XM_964727.3:c.-1570G>T; XM_964865.3:c.301G>T	XP_969958.1:p.Ala101Ser	XP_969958.1:p.Ala101Ser	XM_964865.3:c.301G>T	No	Yes	LOC658481	Gene	Gnomon	gene72		<a href="https://www.ncbi.nlm.nih.gov/entrez/query.fcgi?db=gene&cmd=Retrieve&dopt=full_report&list_uids=658481">658481</a>, <a href="https://www.ncbi.nlm.nih.gov/entrez/query.fcgi?db=gene&cmd=Retrieve&dopt=full_report&list_uids=658481">658481</a>	GeneID:658481			Gene	LOC658481	protein_coding
LGX	1029115	SNV	A	G	No	1	Homozygous	23	23	100	1	14	10	14	10	0.416667	38.3043	24	24	13	16		1	1	no	G/G	No	1	88.3514	XM_008192498.2:c.*1120T>C; XM_008192499.2:c.-492T>C; XM_015980441.1:c.*1120T>C; XM_964727.3:c.321A>G; XM_964865.3:c.*1297A>G			XM_964727.3:c.321A>G	No	No	LOC658329	Gene	Gnomon	gene74		<a href="https://www.ncbi.nlm.nih.gov/entrez/query.fcgi?db=gene&cmd=Retrieve&dopt=full_report&list_uids=658329">658329</a>, <a href="https://www.ncbi.nlm.nih.gov/entrez/query.fcgi?db=gene&cmd=Retrieve&dopt=full_report&list_uids=658329">658329</a>	GeneID:658329			Gene	LOC658329	protein_coding
LGX	1029238	Deletion	T	-	No	1	Homozygous	23	23	100	1	11	12	11	12	0.478261	37.9565	23	23	14	16		1	1	no	-/-	No	1	98.7992	XM_008192498.2:c.*997del; XM_008192499.2:c.-615del; XM_015980441.1:c.*997del; XM_964727.3:c.437+15del; XM_964865.3:c.*1428del			XM_964727.3:c.437+15del	No	-	LOC658329	Gene	Gnomon	gene74		658329	GeneID:658329			Gene	LOC658329	protein_coding
LGX	1029441	SNV	T	A	No	1	Homozygous	33	33	100	1	15	23	15	23	0.394737	37.6667	38	38	25	21		1	1	no	A/A	No	1	119.966	XM_008192498.2:c.*794A>T; XM_008192499.2:c.-818A>T; XM_015980441.1:c.*794A>T; XM_964727.3:c.437+210T>A; XM_964865.3:c.*1623T>A			XM_964727.3:c.437+210T>A	No	-	LOC658329	Gene	Gnomon	gene74		658329	GeneID:658329			Gene	LOC658329	protein_coding
LGX	1030241	SNV	C	T	No	1	Homozygous	26	26	100	1	16	17	16	17	0.484848	37.1538	33	33	13	15		1	1	no	T/T	No	1	98.928	XM_001811639.3:c.*1331G>A; XM_008192498.2:c.465G>A; XM_008192499.2:c.-1618G>A; XM_015980441.1:c.465G>A; XM_964727.3:c.*200C>T			XM_015980441.1:c.465G>A	No	No	LOC103312271	Gene	Gnomon	gene75		<a href="https://www.ncbi.nlm.nih.gov/entrez/query.fcgi?db=gene&cmd=Retrieve&dopt=full_report&list_uids=103312271">103312271</a>, <a href="https://www.ncbi.nlm.nih.gov/entrez/query.fcgi?db=gene&cmd=Retrieve&dopt=full_report&list_uids=103312271">103312271</a>, <a href="https://www.ncbi.nlm.nih.gov/entrez/query.fcgi?db=gene&cmd=Retrieve&dopt=full_report&list_uids=103312271">103312271</a>	GeneID:103312271			Gene	LOC103312271	protein_coding
LGX	1030420	SNV	C	T	No	1	Homozygous	25	25	100	1	13	14	13	14	0.481481	38.6	27	27	15	20		1	1	no	T/T	No	1	95.9072	XM_001811639.3:c.*1152G>A; XM_008192498.2:c.286G>A; XM_008192499.2:c.-1797G>A; XM_015980441.1:c.286G>A; XM_964727.3:c.*379C>T	XP_008190720.1:p.Val96Ile; XP_015835927.1:p.Val96Ile	XP_015835927.1:p.Val96Ile	XM_015980441.1:c.286G>A	No	Yes	LOC103312271	Gene	Gnomon	gene75		<a href="https://www.ncbi.nlm.nih.gov/entrez/query.fcgi?db=gene&cmd=Retrieve&dopt=full_report&list_uids=103312271">103312271</a>, <a href="https://www.ncbi.nlm.nih.gov/entrez/query.fcgi?db=gene&cmd=Retrieve&dopt=full_report&list_uids=103312271">103312271</a>, <a href="https://www.ncbi.nlm.nih.gov/entrez/query.fcgi?db=gene&cmd=Retrieve&dopt=full_report&list_uids=103312271">103312271</a>	GeneID:103312271			Gene	LOC103312271	protein_coding
LGX	1031478	SNV	C	T	No	1	Homozygous	24	24	100	1	9	17	9	17	0.346154	39.125	26	26	16	15		1	1	no	T/T	No	1	92.8988	XM_001811639.3:c.*94G>A; XM_008192498.2:c.-348G>A; XM_008192499.2:c.-2855G>A; XM_015980441.1:c.-659G>A; XM_964727.3:c.*1437C>T				No	-
LGX	1031552	SNV	A	T	No	1	Homozygous	21	21	100	1	11	11	11	11	0.5	37.7143	22	22	16	18		1	1	no	T/T	No	1	83.8833	XM_001811639.3:c.*20T>A; XM_008192498.2:c.-422T>A; XM_008192499.2:c.-2929T>A; XM_015980441.1:c.-733T>A; XM_964727.3:c.*1511A>T			XM_001811639.3:c.*20T>A	No	-	LOC100141910	Gene	Gnomon	gene76		<a href="https://www.ncbi.nlm.nih.gov/entrez/query.fcgi?db=gene&cmd=Retrieve&dopt=full_report&list_uids=100141910">100141910</a>, <a href="https://www.ncbi.nlm.nih.gov/entrez/query.fcgi?db=gene&cmd=Retrieve&dopt=full_report&list_uids=100141910">100141910</a>	GeneID:100141910			Gene	LOC100141910	protein_coding
LGX	1032429	SNV	G	T	No	1	Homozygous	22	22	100	1	13	12	13	12	0.48	37.7273	25	25	18	19		1	1	no	T/T	No	1	86.8945	XM_001811639.3:c.-217C>A; XM_008192498.2:c.-1299C>A; XM_008192499.2:c.-3806C>A; XM_015980441.1:c.-1610C>A				No	-
LGX	1032501	SNV	T	C	No	1	Homozygous	26	26	100	1	16	14	16	14	0.466667	37.8077	30	30	17	20		1	1	no	C/C	No	1	97.3813	XM_001811639.3:c.-289A>G; XM_008192498.2:c.-1371A>G; XM_008192499.2:c.-3878A>G; XM_015980441.1:c.-1682A>G				No	-
LGX	1040251	SNV	A	C	No	1	Homozygous	23	23	100	1	9	15	9	15	0.375	37.6087	24	24	17	16		1	1	no	C/C	No	1	88.3448	XM_008192495.2:c.-571A>C; XM_008192496.2:c.-571A>C			XM_008192495.2:c.-571A>C	No	-	LOC658094	Gene	Gnomon	gene77		<a href="https://www.ncbi.nlm.nih.gov/entrez/query.fcgi?db=gene&cmd=Retrieve&dopt=full_report&list_uids=658094">658094</a>, <a href="https://www.ncbi.nlm.nih.gov/entrez/query.fcgi?db=gene&cmd=Retrieve&dopt=full_report&list_uids=658094">658094</a>, <a href="https://www.ncbi.nlm.nih.gov/entrez/query.fcgi?db=gene&cmd=Retrieve&dopt=full_report&list_uids=658094">658094</a>	GeneID:658094			Gene	LOC658094	protein_coding
LGX	1040344	SNV	A	G	No	1	Homozygous	23	23	100	1	15	10	15	10	0.4	37.913	25	25	14	17		1	1	no	G/G	No	1	88.3484	XM_008192495.2:c.-478A>G; XM_008192496.2:c.-478A>G			XM_008192495.2:c.-478A>G	No	-	LOC658094	Gene	Gnomon	gene77		<a href="https://www.ncbi.nlm.nih.gov/entrez/query.fcgi?db=gene&cmd=Retrieve&dopt=full_report&list_uids=658094">658094</a>, <a href="https://www.ncbi.nlm.nih.gov/entrez/query.fcgi?db=gene&cmd=Retrieve&dopt=full_report&list_uids=658094">658094</a>, <a href="https://www.ncbi.nlm.nih.gov/entrez/query.fcgi?db=gene&cmd=Retrieve&dopt=full_report&list_uids=658094">658094</a>	GeneID:658094			Gene	LOC658094	protein_coding
LGX	1040394	SNV	T	C	No	1	Homozygous	30	30	100	1	19	19	19	19	0.5	37.4667	38	38	19	19		1	1	no	C/C	No	1	109.419	XM_008192495.2:c.-428T>C; XM_008192496.2:c.-428T>C			XM_008192495.2:c.-428T>C	No	-	LOC658094	Gene	Gnomon	gene77		<a href="https://www.ncbi.nlm.nih.gov/entrez/query.fcgi?db=gene&cmd=Retrieve&dopt=full_report&list_uids=658094">658094</a>, <a href="https://www.ncbi.nlm.nih.gov/entrez/query.fcgi?db=gene&cmd=Retrieve&dopt=full_report&list_uids=658094">658094</a>, <a href="https://www.ncbi.nlm.nih.gov/entrez/query.fcgi?db=gene&cmd=Retrieve&dopt=full_report&list_uids=658094">658094</a>	GeneID:658094			Gene	LOC658094	protein_coding
LGX	1045898	SNV	A	G	No	1	Homozygous	25	25	100	1	20	7	20	7	0.259259	39.12	27	27	14	19		1	1	no	G/G	No	1	94.3689	XM_008192495.2:c.76+5001A>G; XM_008192496.2:c.76+5001A>G			XM_008192495.2:c.76+5001A>G	No	-	LOC658094	Gene	Gnomon	gene77		658094	GeneID:658094			Gene	LOC658094	protein_coding
LGX	1046679	SNV	C	G	No	1	Homozygous	23	23	100	1	11	13	11	13	0.458333	38.6087	24	24	14	19		1	1	no	G/G	No	1	88.3485	XM_008192495.2:c.76+5782C>G; XM_008192496.2:c.76+5782C>G			XM_008192495.2:c.76+5782C>G	No	-	LOC658094	Gene	Gnomon	gene77		658094	GeneID:658094			Gene	LOC658094	protein_coding
LGX	1048429	SNV	A	T	No	1	Homozygous	21	21	100	1	12	15	12	15	0.444444	38.8095	27	27	16	15		1	1	no	T/T	No	1	83.8773	XM_008192495.2:c.76+7532A>T; XM_008192496.2:c.76+7532A>T			XM_008192495.2:c.76+7532A>T	No	-	LOC658094	Gene	Gnomon	gene77		658094	GeneID:658094			Gene	LOC658094	protein_coding
LGX	1049032	SNV	A	G	No	1	Homozygous	23	23	100	1	15	8	15	8	0.347826	38.5217	23	23	16	14		1	1	no	G/G	No	1	88.3526	XM_008192495.2:c.76+8135A>G; XM_008192496.2:c.76+8135A>G			XM_008192495.2:c.76+8135A>G	No	-	LOC658094	Gene	Gnomon	gene77		658094	GeneID:658094			Gene	LOC658094	protein_coding
LGX	1050109	SNV	A	G	No	1	Homozygous	21	21	100	1	12	14	12	14	0.461538	38.5714	26	26	15	18		1	1	no	G/G	No	1	82.3338	XM_008192495.2:c.76+9212A>G; XM_008192496.2:c.76+9212A>G			XM_008192495.2:c.76+9212A>G	No	-	LOC658094	Gene	Gnomon	gene77		658094	GeneID:658094			Gene	LOC658094	protein_coding
LGX	1052423	SNV	C	T	No	1	Homozygous	20	20	100	1	5	16	5	16	0.238095	38.75	21	21	13	16		1	1	no	T/T	No	1	80.8744	XM_008192495.2:c.76+11526C>T; XM_008192496.2:c.76+11526C>T			XM_008192495.2:c.76+11526C>T	No	-	LOC658094	Gene	Gnomon	gene77		658094	GeneID:658094			Gene	LOC658094	protein_coding
LGX	1052443^1052444	Insertion	-	CTTACG	No	6	Homozygous	20	20	100	1	3	17	3	17	0.15	37.4717	20	20	13	16		1	1	no	CTTACG/CTTACG	No	1	200	XM_008192495.2:c.76+11548_76+11549insTACGCT; XM_008192496.2:c.76+11548_76+11549insTACGCT			XM_008192495.2:c.76+11548_76+11549insTACGCT	No	-	LOC658094	Gene	Gnomon	gene77		658094	GeneID:658094			Gene	LOC658094	protein_coding
LGX	1055393	SNV	G	C	No	1	Homozygous	22	22	100	1	13	12	13	12	0.48	37.7273	25	25	17	16		1	1	no	C/C	No	1	85.3462	XM_008192495.2:c.76+14496G>C; XM_008192496.2:c.76+14496G>C			XM_008192495.2:c.76+14496G>C	No	-	LOC658094	Gene	Gnomon	gene77		658094	GeneID:658094			Gene	LOC658094	protein_coding
LGX	1056336^1056337	Insertion	-	GC	No	2	Homozygous	23	23	100	1	11	16	11	16	0.407407	37.6977	27	27	16	22		1	1	no	GC/GC	No	1	200	XM_008192495.2:c.77-14469_77-14468dup; XM_008192496.2:c.77-14469_77-14468dup			XM_008192495.2:c.77-14469_77-14468dup	No	-	LOC658094	Gene	Gnomon	gene77		658094	GeneID:658094			Gene	LOC658094	protein_coding
LGX	1057712	SNV	T	C	No	1	Homozygous	21	21	100	1	12	13	12	13	0.48	37.7143	25	25	14	16		1	1	no	C/C	No	1	82.3323	XM_008192495.2:c.77-13095T>C; XM_008192496.2:c.77-13095T>C			XM_008192495.2:c.77-13095T>C	No	-	LOC658094	Gene	Gnomon	gene77		658094	GeneID:658094			Gene	LOC658094	protein_coding
LGX	1058368	SNV	G	T	No	1	Homozygous	20	20	100	1	12	9	12	9	0.428571	38.8	21	21	14	13		1	1	no	T/T	No	1	80.8744	XM_008192495.2:c.77-12439G>T; XM_008192496.2:c.77-12439G>T			XM_008192495.2:c.77-12439G>T	No	-	LOC658094	Gene	Gnomon	gene77		658094	GeneID:658094			Gene	LOC658094	protein_coding
LGX	1059815	SNV	G	A	No	1	Homozygous	22	22	100	1	12	12	12	12	0.5	38.8182	24	24	16	17		1	1	no	A/A	No	1	86.8848	XM_008192495.2:c.77-10992G>A; XM_008192496.2:c.77-10992G>A			XM_008192495.2:c.77-10992G>A	No	-	LOC658094	Gene	Gnomon	gene77		658094	GeneID:658094			Gene	LOC658094	protein_coding
LGX	1061833	SNV	T	C	No	1	Homozygous	22	22	100	1	13	13	13	13	0.5	38.7273	26	26	16	19		1	1	no	C/C	No	1	85.3434	XM_008192495.2:c.77-8974T>C; XM_008192496.2:c.77-8974T>C			XM_008192495.2:c.77-8974T>C	No	-	LOC658094	Gene	Gnomon	gene77		658094	GeneID:658094			Gene	LOC658094	protein_coding
LGX	1062513	SNV	C	T	No	1	Homozygous	20	20	100	1	13	11	13	11	0.458333	36.45	24	24	13	13		1	1	no	T/T	No	1	80.8778	XM_008192495.2:c.77-8294C>T; XM_008192496.2:c.77-8294C>T			XM_008192495.2:c.77-8294C>T	No	-	LOC658094	Gene	Gnomon	gene77		658094	GeneID:658094			Gene	LOC658094	protein_coding
LGX	1063680	SNV	G	A	No	1	Homozygous	25	25	100	1	13	12	13	12	0.48	38.72	25	25	19	19		1	1	no	A/A	No	1	95.9088	XM_008192495.2:c.77-7127G>A; XM_008192496.2:c.77-7127G>A			XM_008192495.2:c.77-7127G>A	No	-	LOC658094	Gene	Gnomon	gene77		658094	GeneID:658094			Gene	LOC658094	protein_coding
LGX	1063858	SNV	G	T	No	1	Homozygous	21	21	100	1	5	17	5	17	0.227273	37.9524	22	22	15	15		1	1	no	T/T	No	1	83.8789	XM_008192495.2:c.77-6949G>T; XM_008192496.2:c.77-6949G>T			XM_008192495.2:c.77-6949G>T	No	-	LOC658094	Gene	Gnomon	gene77		658094	GeneID:658094			Gene	LOC658094	protein_coding
LGX	1076039	SNV	C	T	No	1	Homozygous	23	23	100	1	16	10	16	10	0.384615	36.5217	26	26	20	19		1	1	no	T/T	No	1	86.8884	XM_008192495.2:c.183+5126C>T; XM_008192496.2:c.183+5126C>T			XM_008192495.2:c.183+5126C>T	No	-	LOC658094	Gene	Gnomon	gene77		658094	GeneID:658094			Gene	LOC658094	protein_coding
LGX	1076077	SNV	A	G	No	1	Homozygous	23	23	100	1	14	13	14	13	0.481481	37.3913	27	27	16	20		1	1	no	G/G	No	1	88.3508	XM_008192495.2:c.183+5164A>G; XM_008192496.2:c.183+5164A>G			XM_008192495.2:c.183+5164A>G	No	-	LOC658094	Gene	Gnomon	gene77		658094	GeneID:658094			Gene	LOC658094	protein_coding
LGX	1076106	SNV	A	G	No	1	Homozygous	22	22	100	1	12	12	12	12	0.5	38.5	24	24	15	20		1	1	no	G/G	No	1	85.341	XM_008192495.2:c.183+5193A>G; XM_008192496.2:c.183+5193A>G			XM_008192495.2:c.183+5193A>G	No	-	LOC658094	Gene	Gnomon	gene77		658094	GeneID:658094			Gene	LOC658094	protein_coding
LGX	1086789	SNV	C	T	No	1	Homozygous	20	20	100	1	8	12	8	12	0.4	39.55	20	20	14	16		1	1	no	T/T	No	1	80.8685	XM_008192495.2:c.553+1715C>T; XM_008192496.2:c.553+1715C>T			XM_008192495.2:c.553+1715C>T	No	-	LOC658094	Gene	Gnomon	gene77		658094	GeneID:658094			Gene	LOC658094	protein_coding
LGX	1086976	SNV	T	A	No	1	Homozygous	24	24	100	1	13	11	13	11	0.458333	37.7917	24	24	16	16		1	1	no	A/A	No	1	92.9017	XM_008192495.2:c.553+1902T>A; XM_008192496.2:c.553+1902T>A			XM_008192495.2:c.553+1902T>A	No	-	LOC658094	Gene	Gnomon	gene77		658094	GeneID:658094			Gene	LOC658094	protein_coding
LGX	1086992	SNV	A	T	No	1	Homozygous	23	23	100	1	9	15	9	15	0.375	37.6522	24	24	17	16		1	1	no	T/T	No	1	89.9007	XM_008192495.2:c.553+1918A>T; XM_008192496.2:c.553+1918A>T			XM_008192495.2:c.553+1918A>T	No	-	LOC658094	Gene	Gnomon	gene77		658094	GeneID:658094			Gene	LOC658094	protein_coding
LGX	1090464	SNV	T	C	No	1	Homozygous	22	22	100	1	8	17	8	17	0.32	38.6364	25	25	15	16		1	1	no	C/C	No	1	85.3437	XM_008192495.2:c.682+437T>C; XM_008192496.2:c.682+437T>C			XM_008192495.2:c.682+437T>C	No	-	LOC658094	Gene	Gnomon	gene77		658094	GeneID:658094			Gene	LOC658094	protein_coding
LGX	1094913	SNV	T	C	No	1	Homozygous	23	23	100	1	13	14	13	14	0.481481	37.913	27	27	15	17		1	1	no	C/C	No	1	88.3553	XM_008192495.2:c.683-1842T>C; XM_008192496.2:c.683-1842T>C			XM_008192495.2:c.683-1842T>C	No	-	LOC658094	Gene	Gnomon	gene77		658094	GeneID:658094			Gene	LOC658094	protein_coding
LGX	1098906	SNV	G	T	No	1	Homozygous	22	22	100	1	11	13	11	13	0.458333	37.8636	24	24	16	18		1	1	no	T/T	No	1	86.8893	XM_008192495.2:c.968-85G>T; XM_008192496.2:c.968-85G>T			XM_008192495.2:c.968-85G>T	No	-	LOC658094	Gene	Gnomon	gene77		658094	GeneID:658094			Gene	LOC658094	protein_coding
LGX	1104404	SNV	A	G	No	1	Homozygous	22	22	100	1	8	14	8	14	0.363636	37.0909	22	22	12	14		1	1	no	G/G	No	1	85.3394	XM_008192495.2:c.1184-40A>G; XM_008192496.2:c.1031-40A>G			XM_008192495.2:c.1184-40A>G	No	-	LOC658094	Gene	Gnomon	gene77		658094	GeneID:658094			Gene	LOC658094	protein_coding
LGX	1104930	SNV	G	A	No	1	Homozygous	28	28	100	1	14	17	14	17	0.451613	37.6429	31	31	19	21		1	1	no	A/A	No	1	104.933	XM_008192495.2:c.*392G>A; XM_008192496.2:c.*392G>A				No	-
LGX	1106026^1106027	Insertion	-	A	No	1	Homozygous	22	22	100	1	11	19	11	19	0.366667	37.7727	30	30	17	15		1	1	no	A/A	No	1	86.8779	XM_008192495.2:c.*1491dup; XM_008192496.2:c.*1491dup				No	-
LGX	1106824	SNV	A	C	No	1	Homozygous	21	21	100	1	13	13	13	13	0.5	37.381	26	26	14	18		1	1	no	C/C	No	1	82.3313					No	-
LGX	1108979	Deletion	C	-	No	1	Homozygous	22	22	100	1	7	18	7	18	0.28	38.5	25	25	16	16		1	1	no	-/-	No	1	95.789					No	-
LGX	1108982	SNV	T	G	No	1	Homozygous	22	22	100	1	7	18	7	18	0.28	39.1364	25	25	16	16		1	1	no	G/G	No	1	85.3419					No	-
LGX	1110725	SNV	T	A	No	1	Homozygous	22	22	100	1	15	18	15	18	0.454545	36.4545	33	33	16	17		1	1	no	A/A	No	1	86.8942					No	-
LGX	1112078	SNV	C	G	No	1	Homozygous	30	30	100	1	20	11	20	11	0.354839	38.5333	31	31	21	23		1	1	no	G/G	No	1	109.413					No	-
LGX	1112119	SNV	T	C	No	1	Homozygous	25	25	100	1	10	17	10	17	0.37037	38.36	27	27	21	21		1	1	no	C/C	No	1	94.3678					No	-
LGX	1114248	SNV	A	G	No	1	Homozygous	23	23	100	1	9	17	9	17	0.346154	37.3478	26	26	18	16		1	1	no	G/G	No	1	88.3515					No	-
LGX	1116460	SNV	T	C	No	1	Homozygous	23	23	100	1	11	15	11	15	0.423077	39.4348	26	26	17	19		1	1	no	C/C	No	1	88.3527					No	-
LGX	1120530	SNV	G	T	No	1	Homozygous	20	20	100	1	9	14	9	14	0.391304	35.7	23	23	13	14		1	1	no	T/T	No	1	80.8743					No	-
LGX	1121258	SNV	A	T	No	1	Homozygous	21	21	100	1	13	15	13	15	0.464286	38.0476	28	28	16	17		1	1	no	T/T	No	1	83.8817					No	-
LGX	1122754..1122755	MNV	AG	GT	No	2	Homozygous	22	22	100	1	17	7	17	7	0.291667	38.093	24	24	16	18		1	1	no	GT/GT	No	1	200					No	-
LGX	1125262	SNV	T	G	No	1	Homozygous	25	25	100	1	14	16	14	16	0.466667	38.32	30	30	17	19		1	1	no	G/G	No	1	94.3705	XM_964430.3:c.-4207T>G				No	-
LGX	1125265	SNV	A	C	No	1	Homozygous	27	27	100	1	15	16	15	16	0.483871	37.6296	31	31	19	21		1	1	no	C/C	No	1	100.387	XM_964430.3:c.-4204A>C				No	-
LGX	1125379	SNV	A	G	No	1	Homozygous	27	27	100	1	15	13	15	13	0.464286	37.7037	28	28	17	19		1	1	no	G/G	No	1	100.382	XM_964430.3:c.-4090A>G				No	-
LGX	1126547	SNV	C	A	No	1	Homozygous	26	26	100	1	13	16	13	16	0.448276	38.9231	29	29	18	18		1	1	no	A/A	No	1	98.9107	XM_964430.3:c.-2922C>A				No	-
LGX	1129531	SNV	C	T	No	1	Homozygous	27	27	100	1	16	14	16	14	0.466667	37.8148	30	30	17	18		1	1	no	T/T	No	1	101.929	XM_008192493.2:c.-4773C>T; XM_015980204.1:c.-4757C>T; XM_964288.4:c.-4773C>T; XM_964360.3:c.-2557C>T; XM_964430.3:c.63C>T			XM_964430.3:c.63C>T	No	No	LOC658016	Gene	Gnomon	gene78		<a href="https://www.ncbi.nlm.nih.gov/entrez/query.fcgi?db=gene&cmd=Retrieve&dopt=full_report&list_uids=658016">658016</a>, <a href="https://www.ncbi.nlm.nih.gov/entrez/query.fcgi?db=gene&cmd=Retrieve&dopt=full_report&list_uids=658016">658016</a>	GeneID:658016			Gene	LOC658016	protein_coding
LGX	1134044	SNV	A	G	No	1	Homozygous	22	22	100	1	12	12	12	12	0.5	37.3636	24	24	16	16		1	1	no	G/G	No	1	85.3437	XM_008192493.2:c.-260A>G; XM_015980204.1:c.-244A>G; XM_964288.4:c.-260A>G; XM_964360.3:c.*268A>G			XM_964288.4:c.-260A>G	No	-	LOC657857	Gene	Gnomon	gene80		<a href="https://www.ncbi.nlm.nih.gov/entrez/query.fcgi?db=gene&cmd=Retrieve&dopt=full_report&list_uids=657857">657857</a>, <a href="https://www.ncbi.nlm.nih.gov/entrez/query.fcgi?db=gene&cmd=Retrieve&dopt=full_report&list_uids=657857">657857</a>, <a href="https://www.ncbi.nlm.nih.gov/entrez/query.fcgi?db=gene&cmd=Retrieve&dopt=full_report&list_uids=657857">657857</a>, <a href="https://www.ncbi.n…	GeneID:657857			Gene	LOC657857	protein_coding
LGX	1134711	SNV	C	T	No	1	Homozygous	21	21	100	1	15	10	15	10	0.4	35.8571	25	25	19	19		1	1	no	T/T	No	1	83.881	XM_008192493.2:c.330-16C>T; XM_015980204.1:c.330-7C>T; XM_964288.4:c.330-7C>T; XM_964360.3:c.*935C>T			XM_964288.4:c.330-7C>T	No	-	LOC657857	Gene	Gnomon	gene80		657857	GeneID:657857			Gene	LOC657857	protein_coding
LGX	1137316	SNV	C	T	No	1	Homozygous	25	25	100	1	16	13	16	13	0.448276	37.04	29	29	20	17		1	1	no	T/T	No	1	95.9178	XM_008192493.2:c.*846C>T; XM_015980204.1:c.*846C>T; XM_964213.4:c.*90G>A; XM_964288.4:c.*846C>T			XM_964288.4:c.*846C>T	No	-	LOC657857	Gene	Gnomon	gene80		<a href="https://www.ncbi.nlm.nih.gov/entrez/query.fcgi?db=gene&cmd=Retrieve&dopt=full_report&list_uids=657857">657857</a>, <a href="https://www.ncbi.nlm.nih.gov/entrez/query.fcgi?db=gene&cmd=Retrieve&dopt=full_report&list_uids=657857">657857</a>, <a href="https://www.ncbi.nlm.nih.gov/entrez/query.fcgi?db=gene&cmd=Retrieve&dopt=full_report&list_uids=657857">657857</a>, <a href="https://www.ncbi.n…	GeneID:657857			Gene	LOC657857	protein_coding
LGX	1137957	SNV	T	A	No	1	Homozygous	20	20	100	1	14	11	14	11	0.44	38.4	25	25	13	17		1	1	no	A/A	No	1	80.8722	XM_008192493.2:c.*1487T>A; XM_015980204.1:c.*1487T>A; XM_964213.4:c.498A>T; XM_964288.4:c.*1487T>A			XM_964213.4:c.498A>T	No	No	LOC657777	Gene	Gnomon	gene81		<a href="https://www.ncbi.nlm.nih.gov/entrez/query.fcgi?db=gene&cmd=Retrieve&dopt=full_report&list_uids=657777">657777</a>, <a href="https://www.ncbi.nlm.nih.gov/entrez/query.fcgi?db=gene&cmd=Retrieve&dopt=full_report&list_uids=657777">657777</a>	GeneID:657777			Gene	LOC657777	protein_coding
LGX	1138125	SNV	G	A	No	1	Homozygous	30	30	100	1	13	22	13	22	0.371429	36.8667	35	35	21	22		1	1	no	A/A	No	1	110.957	XM_008192493.2:c.*1655G>A; XM_015980204.1:c.*1655G>A; XM_964213.4:c.382C>T; XM_964288.4:c.*1655G>A			XM_964213.4:c.382C>T	No	No	LOC657777	Gene	Gnomon	gene81		<a href="https://www.ncbi.nlm.nih.gov/entrez/query.fcgi?db=gene&cmd=Retrieve&dopt=full_report&list_uids=657777">657777</a>, <a href="https://www.ncbi.nlm.nih.gov/entrez/query.fcgi?db=gene&cmd=Retrieve&dopt=full_report&list_uids=657777">657777</a>	GeneID:657777			Gene	LOC657777	protein_coding
LGX	1138156	SNV	T	C	No	1	Homozygous	26	26	100	1	15	14	15	14	0.482759	37.3462	29	29	16	19		1	1	no	C/C	No	1	97.3832	XM_008192493.2:c.*1686T>C; XM_015980204.1:c.*1686T>C; XM_964213.4:c.351A>G; XM_964288.4:c.*1686T>C			XM_964213.4:c.351A>G	No	No	LOC657777	Gene	Gnomon	gene81		<a href="https://www.ncbi.nlm.nih.gov/entrez/query.fcgi?db=gene&cmd=Retrieve&dopt=full_report&list_uids=657777">657777</a>, <a href="https://www.ncbi.nlm.nih.gov/entrez/query.fcgi?db=gene&cmd=Retrieve&dopt=full_report&list_uids=657777">657777</a>	GeneID:657777			Gene	LOC657777	protein_coding
LGX	1177260	SNV	A	T	No	1	Homozygous	22	22	100	1	13	14	13	14	0.481481	38.0455	27	27	18	17		1	1	no	T/T	No	1	86.885	XM_008202047.2:c.774T>A; XM_015978871.1:c.774T>A			XM_008202047.2:c.774T>A	No	No	LOC661350	Gene	Gnomon	gene82		<a href="https://www.ncbi.nlm.nih.gov/entrez/query.fcgi?db=gene&cmd=Retrieve&dopt=full_report&list_uids=661350">661350</a>, <a href="https://www.ncbi.nlm.nih.gov/entrez/query.fcgi?db=gene&cmd=Retrieve&dopt=full_report&list_uids=661350">661350</a>, <a href="https://www.ncbi.nlm.nih.gov/entrez/query.fcgi?db=gene&cmd=Retrieve&dopt=full_report&list_uids=661350">661350</a>	GeneID:661350			Gene	LOC661350	protein_coding
LGX	1177993^1177994	Insertion	-	T	No	1	Homozygous	20	20	100	1	5	18	5	18	0.217391	37.35	23	23	11	12		1	1	no	T/T	No	1	80.8795	XM_008202047.2:c.742-702dup; XM_015978871.1:c.742-702dup			XM_008202047.2:c.742-702dup	No	-	LOC661350	Gene	Gnomon	gene82		661350	GeneID:661350			Gene	LOC661350	protein_coding
LGX	1180406	SNV	G	A	No	1	Homozygous	22	22	100	1	9	17	9	17	0.346154	38.5	26	26	17	18		1	1	no	A/A	No	1	86.8863	XM_008202046.2:c.*1492C>T; XM_008202047.2:c.-133C>T; XM_015978871.1:c.-78C>T; XM_015978872.1:c.*1492C>T; XM_015978874.1:c.*1492C>T; XM_015978876.1:c.*1492C>T; XM_015978884.1:c.*1492C>T; XM_015978895.1:c.*1492C>T; XM_015978901.1:c.*1492C>T; XM_015978906.1:c.*1492C>T			XM_015978871.1:c.-78C>T	No	-	LOC661350	Gene	Gnomon	gene82		<a href="https://www.ncbi.nlm.nih.gov/entrez/query.fcgi?db=gene&cmd=Retrieve&dopt=full_report&list_uids=661350">661350</a>, <a href="https://www.ncbi.nlm.nih.gov/entrez/query.fcgi?db=gene&cmd=Retrieve&dopt=full_report&list_uids=661350">661350</a>	GeneID:661350			Gene	LOC661350	protein_coding
LGX	1182116	SNV	G	A	No	1	Homozygous	28	28	100	1	14	17	14	17	0.451613	37.5357	31	31	15	21		1	1	no	A/A	No	1	104.941	XM_008202046.2:c.1112C>T; XM_008202047.2:c.-1843C>T; XM_015978871.1:c.-1788C>T; XM_015978872.1:c.1400C>T; XM_015978874.1:c.1400C>T; XM_015978876.1:c.1400C>T; XM_015978884.1:c.1256C>T; XM_015978895.1:c.1256C>T; XM_015978901.1:c.1232C>T; XM_015978906.1:c.1232C>T	XP_015834387.1:p.Pro411Leu; XP_015834381.1:p.Pro419Leu; XP_015834358.1:p.Pro467Leu; XP_008200268.1:p.Pro371Leu; XP_015834392.1:p.Pro411Leu; XP_015834370.1:p.Pro419Leu; XP_015834362.1:p.Pro467Leu; XP_015834360.1:p.Pro467Leu	XP_015834358.1:p.Pro467Leu	XM_015978872.1:c.1400C>T	No	Yes	LOC661293	Gene	Gnomon	gene83	BEETLEBASE:TC001639	<a href="https://www.ncbi.nlm.nih.gov/entrez/query.fcgi?db=gene&cmd=Retrieve&dopt=full_report&list_uids=661293">661293</a>, <a href="https://www.ncbi.nlm.nih.gov/entrez/query.fcgi?db=gene&cmd=Retrieve&dopt=full_report&list_uids=661293">661293</a>, <a href="https://www.ncbi.nlm.nih.gov/entrez/query.fcgi?db=gene&cmd=Retrieve&dopt=full_report&list_uids=661293">661293</a>, <a href="https://www.ncbi.n…	GeneID:661293			Gene	LOC661293	protein_coding
LGX	1182199	SNV	T	A	No	1	Homozygous	28	28	100	1	20	13	20	13	0.393939	36.7857	33	33	22	21		1	1	no	A/A	No	1	101.921	XM_008202046.2:c.1047-18A>T; XM_008202047.2:c.-1926A>T; XM_015978871.1:c.-1871A>T; XM_015978872.1:c.1335-18A>T; XM_015978874.1:c.1335-18A>T; XM_015978876.1:c.1335-18A>T; XM_015978884.1:c.1191-18A>T; XM_015978895.1:c.1191-18A>T; XM_015978901.1:c.1167-18A>T; XM_015978906.1:c.1167-18A>T			XM_015978872.1:c.1335-18A>T	No	-	LOC661293	Gene	Gnomon	gene83	BEETLEBASE:TC001639	661293	GeneID:661293			Gene	LOC661293	protein_coding
LGX	1182205	SNV	A	T	No	1	Homozygous	41	41	100	1	26	21	26	21	0.446809	37.561	47	47	25	25		1	1	no	T/T	No	1	143.748	XM_008202046.2:c.1047-24T>A; XM_008202047.2:c.-1932T>A; XM_015978871.1:c.-1877T>A; XM_015978872.1:c.1335-24T>A; XM_015978874.1:c.1335-24T>A; XM_015978876.1:c.1335-24T>A; XM_015978884.1:c.1191-24T>A; XM_015978895.1:c.1191-24T>A; XM_015978901.1:c.1167-24T>A; XM_015978906.1:c.1167-24T>A			XM_015978872.1:c.1335-24T>A	No	-	LOC661293	Gene	Gnomon	gene83	BEETLEBASE:TC001639	661293	GeneID:661293			Gene	LOC661293	protein_coding
LGX	1184394	SNV	A	G	No	1	Homozygous	24	24	100	1	13	17	13	17	0.433333	37.7917	30	30	18	10		1	1	no	G/G	No	1	91.3616	XM_008202046.2:c.486+10T>C; XM_008202047.2:c.-4121T>C; XM_015978871.1:c.-4066T>C; XM_015978872.1:c.486+10T>C; XM_015978874.1:c.486+10T>C; XM_015978876.1:c.486+10T>C; XM_015978884.1:c.486+10T>C; XM_015978895.1:c.486+10T>C; XM_015978901.1:c.318+10T>C; XM_015978906.1:c.318+10T>C			XM_015978872.1:c.486+10T>C	No	-	LOC661293	Gene	Gnomon	gene83	BEETLEBASE:TC001639	661293	GeneID:661293			Gene	LOC661293	protein_coding
LGX	1185752	SNV	G	A	No	1	Homozygous	22	22	100	1	16	11	16	11	0.407407	38.2727	27	27	20	19		1	1	no	A/A	No	1	86.8908	XM_008202042.2:c.-3889G>A; XM_008202043.2:c.-3889G>A; XM_008202046.2:c.91-713C>T; XM_015978872.1:c.91-713C>T; XM_015978874.1:c.91-713C>T; XM_015978876.1:c.91-713C>T; XM_015978884.1:c.91-713C>T; XM_015978895.1:c.91-713C>T; XM_015978901.1:c.-78-713C>T; XM_015978906.1:c.-78-713C>T			XM_015978872.1:c.91-713C>T	No	-	LOC661293	Gene	Gnomon	gene83	BEETLEBASE:TC001639	661293	GeneID:661293			Gene	LOC661293	protein_coding
LGX	1188622	SNV	C	T	No	1	Homozygous	22	22	100	1	12	11	12	11	0.478261	38.5909	23	23	15	17		1	1	no	T/T	No	1	86.8836	XM_008202042.2:c.-1019C>T; XM_008202043.2:c.-1019C>T; XM_008202046.2:c.-321+135G>A; XM_015978872.1:c.-321+135G>A; XM_015978874.1:c.-262+135G>A; XM_015978876.1:c.-36+135G>A; XM_015978884.1:c.-321+135G>A; XM_015978895.1:c.-321+135G>A; XM_015978901.1:c.-79+135G>A; XM_015978906.1:c.-364+135G>A			XM_015978872.1:c.-321+135G>A	No	-	LOC661293	Gene	Gnomon	gene83	BEETLEBASE:TC001639	661293	GeneID:661293			Gene	LOC661293	protein_coding
LGX	1188895	SNV	T	A	No	1	Homozygous	32	32	100	1	16	17	16	17	0.484848	37.1562	33	33	23	26		1	1	no	A/A	No	1	116.979	XM_008202042.2:c.-746T>A; XM_008202043.2:c.-746T>A; XM_008202046.2:c.-459A>T; XM_015978872.1:c.-459A>T; XM_015978874.1:c.-400A>T; XM_015978876.1:c.-174A>T; XM_015978884.1:c.-459A>T; XM_015978895.1:c.-459A>T; XM_015978901.1:c.-217A>T; XM_015978906.1:c.-502A>T			XM_015978872.1:c.-459A>T	No	-	LOC661293	Gene	Gnomon	gene83	BEETLEBASE:TC001639	<a href="https://www.ncbi.nlm.nih.gov/entrez/query.fcgi?db=gene&cmd=Retrieve&dopt=full_report&list_uids=661293">661293</a>, <a href="https://www.ncbi.nlm.nih.gov/entrez/query.fcgi?db=gene&cmd=Retrieve&dopt=full_report&list_uids=661293">661293</a>, <a href="https://www.ncbi.nlm.nih.gov/entrez/query.fcgi?db=gene&cmd=Retrieve&dopt=full_report&list_uids=661293">661293</a>, <a href="https://www.ncbi.n…	GeneID:661293			Gene	LOC661293	protein_coding
LGX	1191179	SNV	C	A	No	1	Homozygous	21	21	100	1	10	16	10	16	0.384615	40.0952	26	26	16	15		1	1	no	A/A	No	1	83.8757	XM_008202042.2:c.562+221C>A; XM_008202043.2:c.*78C>A; XM_008202046.2:c.-2743G>T; XM_015978872.1:c.-2743G>T; XM_015978874.1:c.-2684G>T; XM_015978876.1:c.-2458G>T; XM_015978884.1:c.-2743G>T; XM_015978895.1:c.-2743G>T; XM_015978901.1:c.-2501G>T; XM_015978906.1:c.-2786G>T			XM_008202043.2:c.*78C>A	No	-	LOC661182	Gene	Gnomon	gene84		<a href="https://www.ncbi.nlm.nih.gov/entrez/query.fcgi?db=gene&cmd=Retrieve&dopt=full_report&list_uids=661182">661182</a>, <a href="https://www.ncbi.nlm.nih.gov/entrez/query.fcgi?db=gene&cmd=Retrieve&dopt=full_report&list_uids=661182">661182</a>	GeneID:661182			Gene	LOC661182	protein_coding
LGX	1192909	Deletion	A	-	No	1	Homozygous	20	20	100	1	4	17	4	17	0.190476	38.25	21	21	13	13		1	1	no	-/-	No	1	89.7703	XM_008202041.2:c.*2207del; XM_008202042.2:c.*884del; XM_008202043.2:c.*1811del; XM_008202046.2:c.-4473del; XM_015978872.1:c.-4473del; XM_015978874.1:c.-4414del; XM_015978876.1:c.-4188del; XM_015978884.1:c.-4473del; XM_015978895.1:c.-4473del; XM_015978901.1:c.-4231del; XM_015978906.1:c.-4516del; XM_967309.3:c.*492del				No	-
LGX	1193367	Deletion	A	-	No	1	Homozygous	26	26	100	1	12	18	12	18	0.4	37.5	30	30	14	16		1	1	no	-/-	No	1	107.829	XM_008202041.2:c.*1749del; XM_008202042.2:c.*1345del; XM_008202043.2:c.*2272del; XM_008202046.2:c.-4931del; XM_015978872.1:c.-4931del; XM_015978874.1:c.-4872del; XM_015978876.1:c.-4646del; XM_015978884.1:c.-4931del; XM_015978895.1:c.-4931del; XM_015978901.1:c.-4689del; XM_015978906.1:c.-4974del; XM_967309.3:c.*34del			XM_967309.3:c.*34del	No	-	LOC661128	Gene	Gnomon	gene85		<a href="https://www.ncbi.nlm.nih.gov/entrez/query.fcgi?db=gene&cmd=Retrieve&dopt=full_report&list_uids=661128">661128</a>, <a href="https://www.ncbi.nlm.nih.gov/entrez/query.fcgi?db=gene&cmd=Retrieve&dopt=full_report&list_uids=661128">661128</a>	GeneID:661128			Gene	LOC661128	protein_coding
LGX	1193437	SNV	C	T	No	1	Homozygous	26	26	100	1	15	12	15	12	0.444444	38.2308	27	27	17	18		1	1	no	T/T	No	1	98.9205	XM_008202041.2:c.*1679G>A; XM_008202042.2:c.*1409C>T; XM_008202043.2:c.*2336C>T; XM_008202046.2:c.-5001G>A; XM_015978872.1:c.-5001G>A; XM_015978874.1:c.-4942G>A; XM_015978876.1:c.-4716G>A; XM_015978884.1:c.-5001G>A; XM_015978895.1:c.-5001G>A; XM_015978901.1:c.-4759G>A; XM_015978906.1:c.-5044G>A; XM_967309.3:c.591G>A			XM_967309.3:c.591G>A	No	No	LOC661128	Gene	Gnomon	gene85		<a href="https://www.ncbi.nlm.nih.gov/entrez/query.fcgi?db=gene&cmd=Retrieve&dopt=full_report&list_uids=661128">661128</a>, <a href="https://www.ncbi.nlm.nih.gov/entrez/query.fcgi?db=gene&cmd=Retrieve&dopt=full_report&list_uids=661128">661128</a>	GeneID:661128			Gene	LOC661128	protein_coding
LGX	1193491	SNV	A	G	No	1	Homozygous	26	26	100	1	20	9	20	9	0.310345	37.6154	29	29	16	16		1	1	no	G/G	No	1	97.3787	XM_008202041.2:c.*1625T>C; XM_008202042.2:c.*1463A>G; XM_008202043.2:c.*2390A>G; XM_008202046.2:c.-5055T>C; XM_015978872.1:c.-5055T>C; XM_015978874.1:c.-4996T>C; XM_015978876.1:c.-4770T>C; XM_015978884.1:c.-5055T>C; XM_015978895.1:c.-5055T>C; XM_015978901.1:c.-4813T>C; XM_015978906.1:c.-5098T>C; XM_967309.3:c.537T>C			XM_967309.3:c.537T>C	No	No	LOC661128	Gene	Gnomon	gene85		<a href="https://www.ncbi.nlm.nih.gov/entrez/query.fcgi?db=gene&cmd=Retrieve&dopt=full_report&list_uids=661128">661128</a>, <a href="https://www.ncbi.nlm.nih.gov/entrez/query.fcgi?db=gene&cmd=Retrieve&dopt=full_report&list_uids=661128">661128</a>	GeneID:661128			Gene	LOC661128	protein_coding
LGX	1193512	SNV	G	A	No	1	Homozygous	22	22	100	1	18	7	18	7	0.28	38	25	25	14	15		1	1	no	A/A	No	1	86.8885	XM_008202041.2:c.*1604C>T; XM_008202042.2:c.*1484G>A; XM_008202043.2:c.*2411G>A; XM_008202046.2:c.-5076C>T; XM_015978872.1:c.-5076C>T; XM_015978874.1:c.-5017C>T; XM_015978876.1:c.-4791C>T; XM_015978884.1:c.-5076C>T; XM_015978895.1:c.-5076C>T; XM_015978901.1:c.-4834C>T; XM_015978906.1:c.-5119C>T; XM_967309.3:c.516C>T			XM_967309.3:c.516C>T	No	No	LOC661128	Gene	Gnomon	gene85		<a href="https://www.ncbi.nlm.nih.gov/entrez/query.fcgi?db=gene&cmd=Retrieve&dopt=full_report&list_uids=661128">661128</a>, <a href="https://www.ncbi.nlm.nih.gov/entrez/query.fcgi?db=gene&cmd=Retrieve&dopt=full_report&list_uids=661128">661128</a>	GeneID:661128			Gene	LOC661128	protein_coding
LGX	1194469	SNV	A	G	No	1	Homozygous	33	33	100	1	19	16	19	16	0.457143	37.2424	35	35	24	25		1	1	no	G/G	No	1	118.444	XM_008202041.2:c.*647T>C; XM_967309.3:c.-301T>C			XM_967309.3:c.-301T>C	No	-	LOC661128	Gene	Gnomon	gene85		<a href="https://www.ncbi.nlm.nih.gov/entrez/query.fcgi?db=gene&cmd=Retrieve&dopt=full_report&list_uids=661128">661128</a>, <a href="https://www.ncbi.nlm.nih.gov/entrez/query.fcgi?db=gene&cmd=Retrieve&dopt=full_report&list_uids=661128">661128</a>	GeneID:661128			Gene	LOC661128	protein_coding
LGX	1194551	SNV	A	T	No	1	Homozygous	24	24	100	1	5	20	5	20	0.2	38.7917	25	25	17	17		1	1	no	T/T	No	1	89.8914	XM_008202041.2:c.*565T>A; XM_967309.3:c.-383T>A				No	-
LGX	1195197	SNV	G	C	No	1	Homozygous	23	23	100	1	18	5	18	5	0.217391	37	23	23	14	18		1	1	no	C/C	No	1	85.3378	XM_008202041.2:c.1650C>G; XM_967309.3:c.-1029C>G			XM_008202041.2:c.1650C>G	No	No	LOC661080	Gene	Gnomon	gene86		<a href="https://www.ncbi.nlm.nih.gov/entrez/query.fcgi?db=gene&cmd=Retrieve&dopt=full_report&list_uids=661080">661080</a>, <a href="https://www.ncbi.nlm.nih.gov/entrez/query.fcgi?db=gene&cmd=Retrieve&dopt=full_report&list_uids=661080">661080</a>	GeneID:661080			Gene	LOC661080	protein_coding
LGX	1195419	SNV	C	T	No	1	Homozygous	23	23	100	1	7	19	7	19	0.269231	36.087	26	26	12	13		1	1	no	T/T	No	1	89.9036	XM_008202041.2:c.1428G>A; XM_967309.3:c.-1251G>A			XM_008202041.2:c.1428G>A	No	No	LOC661080	Gene	Gnomon	gene86		<a href="https://www.ncbi.nlm.nih.gov/entrez/query.fcgi?db=gene&cmd=Retrieve&dopt=full_report&list_uids=661080">661080</a>, <a href="https://www.ncbi.nlm.nih.gov/entrez/query.fcgi?db=gene&cmd=Retrieve&dopt=full_report&list_uids=661080">661080</a>	GeneID:661080			Gene	LOC661080	protein_coding
LGX	1196743	SNV	T	C	No	1	Homozygous	21	21	100	1	10	14	10	14	0.416667	39.4762	24	24	16	16		1	1	no	C/C	No	1	82.3358	XM_008202041.2:c.1044-940A>G; XM_967309.3:c.-2575A>G			XM_008202041.2:c.1044-940A>G	No	-	LOC661080	Gene	Gnomon	gene86		661080	GeneID:661080			Gene	LOC661080	protein_coding
LGX	1196867	SNV	T	A	No	1	Homozygous	20	20	100	1	15	9	15	9	0.375	37.95	24	24	17	16		1	1	no	A/A	No	1	80.8738	XM_008202041.2:c.1043+1027A>T; XM_967309.3:c.-2699A>T			XM_008202041.2:c.1043+1027A>T	No	-	LOC661080	Gene	Gnomon	gene86		661080	GeneID:661080			Gene	LOC661080	protein_coding
LGX	1196945	SNV	T	A	No	1	Homozygous	28	28	100	1	17	20	17	20	0.459459	36.6071	37	37	18	19		1	1	no	A/A	No	1	104.932	XM_008202041.2:c.1043+949A>T; XM_967309.3:c.-2777A>T			XM_008202041.2:c.1043+949A>T	No	-	LOC661080	Gene	Gnomon	gene86		661080	GeneID:661080			Gene	LOC661080	protein_coding
LGX	1196978	SNV	A	G	No	1	Homozygous	28	28	100	1	10	20	10	20	0.333333	38.3929	30	30	18	18		1	1	no	G/G	No	1	103.395	XM_008202041.2:c.1043+916T>C; XM_967309.3:c.-2810T>C			XM_008202041.2:c.1043+916T>C	No	-	LOC661080	Gene	Gnomon	gene86		661080	GeneID:661080			Gene	LOC661080	protein_coding
LGX	1196996	SNV	T	C	No	1	Homozygous	21	21	100	1	9	15	9	15	0.375	39.4286	24	24	12	12		1	1	no	C/C	No	1	82.3332	XM_008202041.2:c.1043+898A>G; XM_967309.3:c.-2828A>G			XM_008202041.2:c.1043+898A>G	No	-	LOC661080	Gene	Gnomon	gene86		661080	GeneID:661080			Gene	LOC661080	protein_coding
LGX	1199858	SNV	G	A	No	1	Homozygous	22	22	100	1	6	16	6	16	0.272727	37.5909	22	22	10	11		1	1	no	A/A	No	1	86.8921	XM_008202041.2:c.98-658C>T			XM_008202041.2:c.98-658C>T	No	-	LOC661080	Gene	Gnomon	gene86		661080	GeneID:661080			Gene	LOC661080	protein_coding
LGX	1200186	SNV	T	A	No	1	Homozygous	32	32	100	1	14	19	14	19	0.424242	39.0312	33	33	21	19		1	1	no	A/A	No	1	116.962	XM_008202041.2:c.98-986A>T			XM_008202041.2:c.98-986A>T	No	-	LOC661080	Gene	Gnomon	gene86		661080	GeneID:661080			Gene	LOC661080	protein_coding
LGX	1200703	SNV	C	A	No	1	Homozygous	22	22	100	1	10	18	10	18	0.357143	38.7727	28	28	14	15		1	1	no	A/A	No	1	86.884	XM_008202035.2:c.-5241C>A; XM_008202036.2:c.-5241C>A; XM_008202038.2:c.-5241C>A; XM_008202040.2:c.-5241C>A; XM_008202041.2:c.97+811G>T			XM_008202041.2:c.97+811G>T	No	-	LOC661080	Gene	Gnomon	gene86		661080	GeneID:661080			Gene	LOC661080	protein_coding
LGX	1201430	SNV	C	G	No	1	Homozygous	22	22	100	1	8	15	8	15	0.347826	37.8182	23	23	15	15		1	1	no	G/G	No	1	85.3419	XM_008202035.2:c.-4514C>G; XM_008202036.2:c.-4514C>G; XM_008202038.2:c.-4514C>G; XM_008202040.2:c.-4514C>G; XM_008202041.2:c.97+84G>C			XM_008202041.2:c.97+84G>C	No	-	LOC661080	Gene	Gnomon	gene86		661080	GeneID:661080			Gene	LOC661080	protein_coding
LGX	1203161	Deletion	T	-	No	1	Homozygous	20	20	100	1	13	9	13	9	0.409091	38.35	22	22	12	16		1	1	no	-/-	No	1	87.0076	XM_008202035.2:c.-2778del; XM_008202036.2:c.-2778del; XM_008202038.2:c.-2778del; XM_008202040.2:c.-2778del; XM_008202041.2:c.-1551del				No	-
LGX	1203192	SNV	A	G	No	1	Homozygous	26	26	100	1	17	12	17	12	0.413793	37.4615	29	29	15	20		1	1	no	G/G	No	1	97.376	XM_008202035.2:c.-2752A>G; XM_008202036.2:c.-2752A>G; XM_008202038.2:c.-2752A>G; XM_008202040.2:c.-2752A>G; XM_008202041.2:c.-1582T>C				No	-
LGX	1203268	SNV	C	T	No	1	Homozygous	27	27	100	1	11	23	11	23	0.323529	38.1111	34	34	17	18		1	1	no	T/T	No	1	101.927	XM_008202035.2:c.-2676C>T; XM_008202036.2:c.-2676C>T; XM_008202038.2:c.-2676C>T; XM_008202040.2:c.-2676C>T; XM_008202041.2:c.-1658G>A				No	-
LGX	1203744	SNV	T	C	No	1	Homozygous	21	21	100	1	12	13	12	13	0.48	37.4762	25	25	16	16		1	1	no	C/C	No	1	82.335	XM_008202035.2:c.-2200T>C; XM_008202036.2:c.-2200T>C; XM_008202038.2:c.-2200T>C; XM_008202040.2:c.-2200T>C; XM_008202041.2:c.-2134A>G				No	-	LOC107397629	Gene	Gnomon	gene87		<a href="https://www.ncbi.nlm.nih.gov/entrez/query.fcgi?db=gene&cmd=Retrieve&dopt=full_report&list_uids=107397629">107397629</a>, <a href="https://www.ncbi.nlm.nih.gov/entrez/query.fcgi?db=gene&cmd=Retrieve&dopt=full_report&list_uids=107397629">107397629</a>, <a href="https://www.ncbi.nlm.nih.gov/entrez/query.fcgi?db=gene&cmd=Retrieve&dopt=full_report&list_uids=107397629">107397629</a>	GeneID:107397629			Gene	LOC107397629	lncRNA
LGX	1206390	SNV	A	G	No	1	Homozygous	27	27	100	1	14	15	14	15	0.482759	38.5556	29	29	16	22		1	1	no	G/G	No	1	100.388	XM_008202035.2:c.397A>G; XM_008202036.2:c.397A>G; XM_008202038.2:c.397A>G; XM_008202040.2:c.397A>G; XM_008202041.2:c.-4780T>C	XP_008200258.1:p.Ile133Val; XP_008200260.1:p.Ile133Val; XP_008200262.1:p.Ile133Val; XP_008200257.1:p.Ile133Val	XP_008200257.1:p.Ile133Val	XM_008202035.2:c.397A>G	No	Yes	LOC661020	Gene	Gnomon	gene88		<a href="https://www.ncbi.nlm.nih.gov/entrez/query.fcgi?db=gene&cmd=Retrieve&dopt=full_report&list_uids=661020">661020</a>, <a href="https://www.ncbi.nlm.nih.gov/entrez/query.fcgi?db=gene&cmd=Retrieve&dopt=full_report&list_uids=661020">661020</a>, <a href="https://www.ncbi.nlm.nih.gov/entrez/query.fcgi?db=gene&cmd=Retrieve&dopt=full_report&list_uids=661020">661020</a>, <a href="https://www.ncbi.n…	GeneID:661020			Gene	LOC661020	protein_coding
LGX	1206443	SNV	T	C	No	1	Homozygous	34	34	100	1	25	13	25	13	0.342105	37.7353	38	38	23	27		1	1	no	C/C	No	1	121.442	XM_008202035.2:c.450T>C; XM_008202036.2:c.450T>C; XM_008202038.2:c.450T>C; XM_008202040.2:c.450T>C; XM_008202041.2:c.-4833A>G			XM_008202035.2:c.450T>C	No	No	LOC661020	Gene	Gnomon	gene88		<a href="https://www.ncbi.nlm.nih.gov/entrez/query.fcgi?db=gene&cmd=Retrieve&dopt=full_report&list_uids=661020">661020</a>, <a href="https://www.ncbi.nlm.nih.gov/entrez/query.fcgi?db=gene&cmd=Retrieve&dopt=full_report&list_uids=661020">661020</a>, <a href="https://www.ncbi.nlm.nih.gov/entrez/query.fcgi?db=gene&cmd=Retrieve&dopt=full_report&list_uids=661020">661020</a>, <a href="https://www.ncbi.n…	GeneID:661020			Gene	LOC661020	protein_coding
LGX	1206479	SNV	G	A	No	1	Homozygous	25	25	100	1	20	8	20	8	0.285714	37.24	28	28	20	21		1	1	no	A/A	No	1	95.913	XM_008202035.2:c.486G>A; XM_008202036.2:c.486G>A; XM_008202038.2:c.486G>A; XM_008202040.2:c.486G>A; XM_008202041.2:c.-4869C>T			XM_008202035.2:c.486G>A	No	No	LOC661020	Gene	Gnomon	gene88		<a href="https://www.ncbi.nlm.nih.gov/entrez/query.fcgi?db=gene&cmd=Retrieve&dopt=full_report&list_uids=661020">661020</a>, <a href="https://www.ncbi.nlm.nih.gov/entrez/query.fcgi?db=gene&cmd=Retrieve&dopt=full_report&list_uids=661020">661020</a>, <a href="https://www.ncbi.nlm.nih.gov/entrez/query.fcgi?db=gene&cmd=Retrieve&dopt=full_report&list_uids=661020">661020</a>, <a href="https://www.ncbi.n…	GeneID:661020			Gene	LOC661020	protein_coding
LGX	1206560	SNV	G	A	No	1	Homozygous	26	26	100	1	15	13	15	13	0.464286	39.6923	28	28	16	17		1	1	no	A/A	No	1	98.9131	XM_008202035.2:c.567G>A; XM_008202036.2:c.567G>A; XM_008202038.2:c.567G>A; XM_008202040.2:c.567G>A; XM_008202041.2:c.-4950C>T			XM_008202035.2:c.567G>A	No	No	LOC661020	Gene	Gnomon	gene88		<a href="https://www.ncbi.nlm.nih.gov/entrez/query.fcgi?db=gene&cmd=Retrieve&dopt=full_report&list_uids=661020">661020</a>, <a href="https://www.ncbi.nlm.nih.gov/entrez/query.fcgi?db=gene&cmd=Retrieve&dopt=full_report&list_uids=661020">661020</a>, <a href="https://www.ncbi.nlm.nih.gov/entrez/query.fcgi?db=gene&cmd=Retrieve&dopt=full_report&list_uids=661020">661020</a>, <a href="https://www.ncbi.n…	GeneID:661020			Gene	LOC661020	protein_coding
LGX	1206563	SNV	G	A	No	1	Homozygous	25	25	100	1	15	12	15	12	0.444444	37.84	27	27	16	17		1	1	no	A/A	No	1	95.9024	XM_008202035.2:c.570G>A; XM_008202036.2:c.570G>A; XM_008202038.2:c.570G>A; XM_008202040.2:c.570G>A; XM_008202041.2:c.-4953C>T			XM_008202035.2:c.570G>A	No	No	LOC661020	Gene	Gnomon	gene88		<a href="https://www.ncbi.nlm.nih.gov/entrez/query.fcgi?db=gene&cmd=Retrieve&dopt=full_report&list_uids=661020">661020</a>, <a href="https://www.ncbi.nlm.nih.gov/entrez/query.fcgi?db=gene&cmd=Retrieve&dopt=full_report&list_uids=661020">661020</a>, <a href="https://www.ncbi.nlm.nih.gov/entrez/query.fcgi?db=gene&cmd=Retrieve&dopt=full_report&list_uids=661020">661020</a>, <a href="https://www.ncbi.n…	GeneID:661020			Gene	LOC661020	protein_coding
LGX	1207355	SNV	T	C	No	1	Homozygous	25	25	100	1	11	19	11	19	0.366667	36.68	30	30	16	19		1	1	no	C/C	No	1	94.3557	XM_008202035.2:c.1221T>C; XM_008202036.2:c.1221T>C; XM_008202038.2:c.1221T>C; XM_008202040.2:c.1221T>C			XM_008202035.2:c.1221T>C	No	No	LOC661020	Gene	Gnomon	gene88		<a href="https://www.ncbi.nlm.nih.gov/entrez/query.fcgi?db=gene&cmd=Retrieve&dopt=full_report&list_uids=661020">661020</a>, <a href="https://www.ncbi.nlm.nih.gov/entrez/query.fcgi?db=gene&cmd=Retrieve&dopt=full_report&list_uids=661020">661020</a>, <a href="https://www.ncbi.nlm.nih.gov/entrez/query.fcgi?db=gene&cmd=Retrieve&dopt=full_report&list_uids=661020">661020</a>, <a href="https://www.ncbi.n…	GeneID:661020			Gene	LOC661020	protein_coding
LGX	1207917	SNV	C	G	No	1	Homozygous	22	22	100	1	6	18	6	18	0.25	37.6818	24	24	14	15		1	1	no	G/G	No	1	85.3407	XM_008202035.2:c.1734C>G; XM_008202036.2:c.1734C>G; XM_008202038.2:c.1734C>G; XM_008202040.2:c.1734C>G			XM_008202035.2:c.1734C>G	No	No	LOC661020	Gene	Gnomon	gene88		<a href="https://www.ncbi.nlm.nih.gov/entrez/query.fcgi?db=gene&cmd=Retrieve&dopt=full_report&list_uids=661020">661020</a>, <a href="https://www.ncbi.nlm.nih.gov/entrez/query.fcgi?db=gene&cmd=Retrieve&dopt=full_report&list_uids=661020">661020</a>, <a href="https://www.ncbi.nlm.nih.gov/entrez/query.fcgi?db=gene&cmd=Retrieve&dopt=full_report&list_uids=661020">661020</a>, <a href="https://www.ncbi.n…	GeneID:661020			Gene	LOC661020	protein_coding
LGX	1208758	SNV	C	T	No	1	Homozygous	21	21	100	1	18	5	18	5	0.217391	37.8571	23	23	15	17		1	1	no	T/T	No	1	83.8832	XM_008202035.2:c.2478C>T; XM_008202036.2:c.2439C>T; XM_008202038.2:c.2478C>T; XM_008202040.2:c.2478C>T			XM_008202035.2:c.2478C>T	No	No	LOC661020	Gene	Gnomon	gene88		<a href="https://www.ncbi.nlm.nih.gov/entrez/query.fcgi?db=gene&cmd=Retrieve&dopt=full_report&list_uids=661020">661020</a>, <a href="https://www.ncbi.nlm.nih.gov/entrez/query.fcgi?db=gene&cmd=Retrieve&dopt=full_report&list_uids=661020">661020</a>, <a href="https://www.ncbi.nlm.nih.gov/entrez/query.fcgi?db=gene&cmd=Retrieve&dopt=full_report&list_uids=661020">661020</a>, <a href="https://www.ncbi.n…	GeneID:661020			Gene	LOC661020	protein_coding
LGX	1209012	SNV	C	T	No	1	Homozygous	22	22	100	1	11	12	11	12	0.478261	37.2727	23	23	13	19		1	1	no	T/T	No	1	86.8973	XM_008202035.2:c.2685C>T; XM_008202036.2:c.2646C>T; XM_008202038.2:c.2685C>T; XM_008202040.2:c.2685C>T			XM_008202035.2:c.2685C>T	No	No	LOC661020	Gene	Gnomon	gene88		<a href="https://www.ncbi.nlm.nih.gov/entrez/query.fcgi?db=gene&cmd=Retrieve&dopt=full_report&list_uids=661020">661020</a>, <a href="https://www.ncbi.nlm.nih.gov/entrez/query.fcgi?db=gene&cmd=Retrieve&dopt=full_report&list_uids=661020">661020</a>, <a href="https://www.ncbi.nlm.nih.gov/entrez/query.fcgi?db=gene&cmd=Retrieve&dopt=full_report&list_uids=661020">661020</a>, <a href="https://www.ncbi.n…	GeneID:661020			Gene	LOC661020	protein_coding
LGX	1209078	SNV	A	T	No	1	Homozygous	30	30	100	1	13	18	13	18	0.419355	36.6	31	31	21	26		1	1	no	T/T	No	1	110.954	XM_008202034.2:c.*2007T>A; XM_008202035.2:c.2751A>T; XM_008202036.2:c.2712A>T; XM_008202038.2:c.2751A>T; XM_008202040.2:c.2751A>T			XM_008202035.2:c.2751A>T	No	No	LOC661020	Gene	Gnomon	gene88		<a href="https://www.ncbi.nlm.nih.gov/entrez/query.fcgi?db=gene&cmd=Retrieve&dopt=full_report&list_uids=661020">661020</a>, <a href="https://www.ncbi.nlm.nih.gov/entrez/query.fcgi?db=gene&cmd=Retrieve&dopt=full_report&list_uids=661020">661020</a>, <a href="https://www.ncbi.nlm.nih.gov/entrez/query.fcgi?db=gene&cmd=Retrieve&dopt=full_report&list_uids=661020">661020</a>, <a href="https://www.ncbi.n…	GeneID:661020			Gene	LOC661020	protein_coding
LGX	1209087	SNV	T	C	No	1	Homozygous	29	29	100	1	11	19	11	19	0.366667	38.1034	30	30	19	24		1	1	no	C/C	No	1	106.403	XM_008202034.2:c.*1998A>G; XM_008202035.2:c.2760T>C; XM_008202036.2:c.2721T>C; XM_008202038.2:c.2760T>C; XM_008202040.2:c.2760T>C			XM_008202035.2:c.2760T>C	No	No	LOC661020	Gene	Gnomon	gene88		<a href="https://www.ncbi.nlm.nih.gov/entrez/query.fcgi?db=gene&cmd=Retrieve&dopt=full_report&list_uids=661020">661020</a>, <a href="https://www.ncbi.nlm.nih.gov/entrez/query.fcgi?db=gene&cmd=Retrieve&dopt=full_report&list_uids=661020">661020</a>, <a href="https://www.ncbi.nlm.nih.gov/entrez/query.fcgi?db=gene&cmd=Retrieve&dopt=full_report&list_uids=661020">661020</a>, <a href="https://www.ncbi.n…	GeneID:661020			Gene	LOC661020	protein_coding
LGX	1209189	SNV	A	G	No	1	Homozygous	23	23	100	1	18	9	18	9	0.333333	37.3043	27	27	17	17		1	1	no	G/G	No	1	88.3526	XM_008202034.2:c.*1896T>C; XM_008202035.2:c.2862A>G; XM_008202036.2:c.2823A>G; XM_008202038.2:c.2862A>G; XM_008202040.2:c.2862A>G			XM_008202035.2:c.2862A>G	No	No	LOC661020	Gene	Gnomon	gene88		<a href="https://www.ncbi.nlm.nih.gov/entrez/query.fcgi?db=gene&cmd=Retrieve&dopt=full_report&list_uids=661020">661020</a>, <a href="https://www.ncbi.nlm.nih.gov/entrez/query.fcgi?db=gene&cmd=Retrieve&dopt=full_report&list_uids=661020">661020</a>, <a href="https://www.ncbi.nlm.nih.gov/entrez/query.fcgi?db=gene&cmd=Retrieve&dopt=full_report&list_uids=661020">661020</a>, <a href="https://www.ncbi.n…	GeneID:661020			Gene	LOC661020	protein_coding
LGX	1209327	SNV	C	G	No	1	Homozygous	27	27	100	1	11	20	11	20	0.354839	36.1111	31	31	20	20		1	1	no	G/G	No	1	100.392	XM_008202034.2:c.*1758G>C; XM_008202035.2:c.3000C>G; XM_008202036.2:c.2961C>G; XM_008202038.2:c.3000C>G; XM_008202040.2:c.3000C>G			XM_008202035.2:c.3000C>G	No	No	LOC661020	Gene	Gnomon	gene88		<a href="https://www.ncbi.nlm.nih.gov/entrez/query.fcgi?db=gene&cmd=Retrieve&dopt=full_report&list_uids=661020">661020</a>, <a href="https://www.ncbi.nlm.nih.gov/entrez/query.fcgi?db=gene&cmd=Retrieve&dopt=full_report&list_uids=661020">661020</a>, <a href="https://www.ncbi.nlm.nih.gov/entrez/query.fcgi?db=gene&cmd=Retrieve&dopt=full_report&list_uids=661020">661020</a>, <a href="https://www.ncbi.n…	GeneID:661020			Gene	LOC661020	protein_coding
LGX	1210097	SNV	A	G	No	1	Homozygous	21	21	100	1	13	11	13	11	0.458333	38.5238	24	24	13	14		1	1	no	G/G	No	1	82.3317	XM_008202032.2:c.-4536A>G; XM_008202033.2:c.-4635A>G; XM_008202034.2:c.*988T>C; XM_008202035.2:c.3454+7A>G; XM_008202036.2:c.3415+7A>G; XM_008202038.2:c.3454+7A>G; XM_008202040.2:c.3244-522A>G			XM_008202035.2:c.3454+7A>G	No	-	LOC661020	Gene	Gnomon	gene88		661020	GeneID:661020			Gene	LOC661020	protein_coding
LGX	1210260	SNV	G	T	No	1	Homozygous	20	20	100	1	12	12	12	12	0.5	37.35	24	24	11	16		1	1	no	T/T	No	1	80.8729	XM_008202032.2:c.-4373G>T; XM_008202033.2:c.-4472G>T; XM_008202034.2:c.*825C>A; XM_008202035.2:c.3579G>T; XM_008202036.2:c.3540G>T; XM_008202038.2:c.3579G>T; XM_008202040.2:c.3244-359G>T			XM_008202035.2:c.3579G>T	No	No	LOC661020	Gene	Gnomon	gene88		<a href="https://www.ncbi.nlm.nih.gov/entrez/query.fcgi?db=gene&cmd=Retrieve&dopt=full_report&list_uids=661020">661020</a>, <a href="https://www.ncbi.nlm.nih.gov/entrez/query.fcgi?db=gene&cmd=Retrieve&dopt=full_report&list_uids=661020">661020</a>, <a href="https://www.ncbi.nlm.nih.gov/entrez/query.fcgi?db=gene&cmd=Retrieve&dopt=full_report&list_uids=661020">661020</a>, <a href="https://www.ncbi.n…	GeneID:661020			Gene	LOC661020	protein_coding
LGX	1210951^1210952	Insertion	-	T	No	1	Homozygous	21	21	100	1	12	13	12	13	0.48	40	25	25	13	16		1	1	no	T/T	No	1	83.8739	XM_008202032.2:c.-3680dup; XM_008202033.2:c.-3779dup; XM_008202034.2:c.*133dup; XM_008202035.2:c.*12dup; XM_008202036.2:c.*12dup; XM_008202038.2:c.*12dup; XM_008202040.2:c.*20dup			XM_008202035.2:c.*12dup	No	-	LOC661020	Gene	Gnomon	gene88		<a href="https://www.ncbi.nlm.nih.gov/entrez/query.fcgi?db=gene&cmd=Retrieve&dopt=full_report&list_uids=661020">661020</a>, <a href="https://www.ncbi.nlm.nih.gov/entrez/query.fcgi?db=gene&cmd=Retrieve&dopt=full_report&list_uids=661020">661020</a>, <a href="https://www.ncbi.nlm.nih.gov/entrez/query.fcgi?db=gene&cmd=Retrieve&dopt=full_report&list_uids=661020">661020</a>, <a href="https://www.ncbi.n…	GeneID:661020			Gene	LOC661020	protein_coding
LGX	1211589	SNV	G	A	No	1	Homozygous	20	20	100	1	11	13	11	13	0.458333	37.3	24	24	13	15		1	1	no	A/A	No	1	80.8736	XM_008202032.2:c.-3044G>A; XM_008202033.2:c.-3143G>A; XM_008202034.2:c.1918C>T; XM_008202035.2:c.*648G>A; XM_008202036.2:c.*648G>A; XM_008202038.2:c.*648G>A; XM_008202040.2:c.*656G>A			XM_008202034.2:c.1918C>T	No	No	LOC660966	Gene	Gnomon	gene89		<a href="https://www.ncbi.nlm.nih.gov/entrez/query.fcgi?db=gene&cmd=Retrieve&dopt=full_report&list_uids=660966">660966</a>, <a href="https://www.ncbi.nlm.nih.gov/entrez/query.fcgi?db=gene&cmd=Retrieve&dopt=full_report&list_uids=660966">660966</a>	GeneID:660966			Gene	LOC660966	protein_coding
LGX	1211964	SNV	C	T	No	1	Homozygous	23	23	100	1	14	12	14	12	0.461538	37.7391	26	26	19	18		1	1	no	T/T	No	1	89.8942	XM_008202032.2:c.-2669C>T; XM_008202033.2:c.-2768C>T; XM_008202034.2:c.1629G>A; XM_008202035.2:c.*1023C>T; XM_008202036.2:c.*1023C>T; XM_008202038.2:c.*1023C>T; XM_008202040.2:c.*1031C>T			XM_008202034.2:c.1629G>A	No	No	LOC660966	Gene	Gnomon	gene89		<a href="https://www.ncbi.nlm.nih.gov/entrez/query.fcgi?db=gene&cmd=Retrieve&dopt=full_report&list_uids=660966">660966</a>, <a href="https://www.ncbi.nlm.nih.gov/entrez/query.fcgi?db=gene&cmd=Retrieve&dopt=full_report&list_uids=660966">660966</a>	GeneID:660966			Gene	LOC660966	protein_coding
LGX	1212165	SNV	A	G	No	1	Homozygous	24	24	100	1	11	14	11	14	0.44	37.25	25	25	21	22		1	1	no	G/G	No	1	91.3595	XM_008202032.2:c.-2468A>G; XM_008202033.2:c.-2567A>G; XM_008202034.2:c.1473T>C; XM_008202035.2:c.*1224A>G; XM_008202036.2:c.*1224A>G; XM_008202038.2:c.*1224A>G; XM_008202040.2:c.*1232A>G			XM_008202034.2:c.1473T>C	No	No	LOC660966	Gene	Gnomon	gene89		<a href="https://www.ncbi.nlm.nih.gov/entrez/query.fcgi?db=gene&cmd=Retrieve&dopt=full_report&list_uids=660966">660966</a>, <a href="https://www.ncbi.nlm.nih.gov/entrez/query.fcgi?db=gene&cmd=Retrieve&dopt=full_report&list_uids=660966">660966</a>	GeneID:660966			Gene	LOC660966	protein_coding
LGX	1212357	SNV	C	T	No	1	Homozygous	28	28	100	1	20	15	20	15	0.428571	36.25	35	35	19	17		1	1	no	T/T	No	1	104.936	XM_008202032.2:c.-2276C>T; XM_008202033.2:c.-2375C>T; XM_008202034.2:c.1281G>A; XM_008202035.2:c.*1416C>T; XM_008202036.2:c.*1416C>T; XM_008202038.2:c.*1416C>T; XM_008202040.2:c.*1424C>T			XM_008202034.2:c.1281G>A	No	No	LOC660966	Gene	Gnomon	gene89		<a href="https://www.ncbi.nlm.nih.gov/entrez/query.fcgi?db=gene&cmd=Retrieve&dopt=full_report&list_uids=660966">660966</a>, <a href="https://www.ncbi.nlm.nih.gov/entrez/query.fcgi?db=gene&cmd=Retrieve&dopt=full_report&list_uids=660966">660966</a>	GeneID:660966			Gene	LOC660966	protein_coding
LGX	1212663	SNV	G	A	No	1	Homozygous	28	28	100	1	19	12	19	12	0.387097	37.6071	31	31	20	21		1	1	no	A/A	No	1	104.933	XM_008202032.2:c.-1970G>A; XM_008202033.2:c.-2069G>A; XM_008202034.2:c.975C>T; XM_008202035.2:c.*1722G>A; XM_008202036.2:c.*1722G>A; XM_008202038.2:c.*1722G>A; XM_008202040.2:c.*1730G>A			XM_008202034.2:c.975C>T	No	No	LOC660966	Gene	Gnomon	gene89		<a href="https://www.ncbi.nlm.nih.gov/entrez/query.fcgi?db=gene&cmd=Retrieve&dopt=full_report&list_uids=660966">660966</a>, <a href="https://www.ncbi.nlm.nih.gov/entrez/query.fcgi?db=gene&cmd=Retrieve&dopt=full_report&list_uids=660966">660966</a>	GeneID:660966			Gene	LOC660966	protein_coding
LGX	1212678	SNV	C	G	No	1	Homozygous	26	26	100	1	15	14	15	14	0.482759	37.3846	29	29	18	19		1	1	no	G/G	No	1	97.3747	XM_008202032.2:c.-1955C>G; XM_008202033.2:c.-2054C>G; XM_008202034.2:c.960G>C; XM_008202035.2:c.*1737C>G; XM_008202036.2:c.*1737C>G; XM_008202038.2:c.*1737C>G; XM_008202040.2:c.*1745C>G			XM_008202034.2:c.960G>C	No	No	LOC660966	Gene	Gnomon	gene89		<a href="https://www.ncbi.nlm.nih.gov/entrez/query.fcgi?db=gene&cmd=Retrieve&dopt=full_report&list_uids=660966">660966</a>, <a href="https://www.ncbi.nlm.nih.gov/entrez/query.fcgi?db=gene&cmd=Retrieve&dopt=full_report&list_uids=660966">660966</a>	GeneID:660966			Gene	LOC660966	protein_coding
LGX	1213146	SNV	G	A	No	1	Homozygous	25	25	100	1	13	12	13	12	0.48	38.32	25	25	16	19		1	1	no	A/A	No	1	95.9049	XM_008202032.2:c.-1487G>A; XM_008202033.2:c.-1586G>A; XM_008202034.2:c.492C>T			XM_008202034.2:c.492C>T	No	No	LOC660966	Gene	Gnomon	gene89		<a href="https://www.ncbi.nlm.nih.gov/entrez/query.fcgi?db=gene&cmd=Retrieve&dopt=full_report&list_uids=660966">660966</a>, <a href="https://www.ncbi.nlm.nih.gov/entrez/query.fcgi?db=gene&cmd=Retrieve&dopt=full_report&list_uids=660966">660966</a>	GeneID:660966			Gene	LOC660966	protein_coding
LGX	1213744	SNV	T	C	No	1	Homozygous	25	25	100	1	18	9	18	9	0.333333	38.4	27	27	18	22		1	1	no	C/C	No	1	94.369	XM_008202032.2:c.-889T>C; XM_008202033.2:c.-988T>C; XM_008202034.2:c.-62A>G			XM_008202034.2:c.-62A>G	No	-	LOC660966	Gene	Gnomon	gene89		<a href="https://www.ncbi.nlm.nih.gov/entrez/query.fcgi?db=gene&cmd=Retrieve&dopt=full_report&list_uids=660966">660966</a>, <a href="https://www.ncbi.nlm.nih.gov/entrez/query.fcgi?db=gene&cmd=Retrieve&dopt=full_report&list_uids=660966">660966</a>	GeneID:660966			Gene	LOC660966	protein_coding
LGX	1215226	SNV	C	T	No	1	Homozygous	38	38	100	1	18	20	18	20	0.473684	37.1316	38	38	21	23		1	1	no	T/T	No	1	135.043	XM_008202032.2:c.495C>T; XM_008202033.2:c.495C>T; XM_008202034.2:c.-1488G>A			XM_008202032.2:c.495C>T	No	No	LOC660909	Gene	Gnomon	gene90		<a href="https://www.ncbi.nlm.nih.gov/entrez/query.fcgi?db=gene&cmd=Retrieve&dopt=full_report&list_uids=660909">660909</a>, <a href="https://www.ncbi.nlm.nih.gov/entrez/query.fcgi?db=gene&cmd=Retrieve&dopt=full_report&list_uids=660909">660909</a>, <a href="https://www.ncbi.nlm.nih.gov/entrez/query.fcgi?db=gene&cmd=Retrieve&dopt=full_report&list_uids=660909">660909</a>	GeneID:660909			Gene	LOC660909	protein_coding
LGX	1216266	SNV	T	A	No	1	Heterozygous	44	68	64.7059	1	40	13	58	26	0.245283	37.5682	53	84	32	31	-0.24	0.667319	0.926792	no	A/T	No	1	108.914	XM_008202032.2:c.744+744T>A; XM_008202033.2:c.744+744T>A; XM_008202034.2:c.-2528A>T			XM_008202032.2:c.744+744T>A	No	-	LOC660909	Gene	Gnomon	gene90		660909	GeneID:660909			Gene	LOC660909	protein_coding
LGX	1226519	SNV	T	A	No	1	Homozygous	20	20	100	1	14	7	14	7	0.333333	38.6	21	21	12	14		1	1	no	A/A	No	1	80.8711	XM_008202032.2:c.803+156T>A; XM_008202033.2:c.*1T>A			XM_008202032.2:c.803+156T>A	No	-	LOC660909	Gene	Gnomon	gene90		<a href="https://www.ncbi.nlm.nih.gov/entrez/query.fcgi?db=gene&cmd=Retrieve&dopt=full_report&list_uids=660909">660909</a>, <a href="https://www.ncbi.nlm.nih.gov/entrez/query.fcgi?db=gene&cmd=Retrieve&dopt=full_report&list_uids=660909">660909</a>	GeneID:660909			Gene	LOC660909	protein_coding
LGX	1227061	SNV	A	G	No	1	Homozygous	22	22	100	1	12	12	12	12	0.5	37.8636	24	24	15	18		1	1	no	G/G	No	1	85.3339	XM_008202029.2:c.*1745T>C; XM_008202030.2:c.*1745T>C; XM_008202032.2:c.804-283A>G; XM_008202033.2:c.*543A>G; XM_967056.4:c.*1745T>C			XM_008202032.2:c.804-283A>G	No	-	LOC660909	Gene	Gnomon	gene90		660909	GeneID:660909			Gene	LOC660909	protein_coding
LGX	1228907	Deletion	T	-	No	1	Homozygous	33	33	100	1	19	16	19	16	0.457143	37.1212	35	35	18	21		1	1	no	-/-	No	1	128.901	XM_008202029.2:c.1771-15del; XM_008202030.2:c.1165-15del; XM_008202032.2:c.*1226del; XM_008202033.2:c.*2390del; XM_967056.4:c.1165-15del			XM_008202029.2:c.1771-15del	No	-	LOC660855	Gene	Gnomon	gene91		660855	GeneID:660855			Gene	LOC660855	protein_coding
LGX	1228909	SNV	A	C	No	1	Homozygous	31	31	100	1	18	15	18	15	0.454545	37.871	33	33	17	20		1	1	no	C/C	No	1	112.424	XM_008202029.2:c.1771-17T>G; XM_008202030.2:c.1165-17T>G; XM_008202032.2:c.*1227A>C; XM_008202033.2:c.*2391A>C; XM_967056.4:c.1165-17T>G			XM_008202029.2:c.1771-17T>G	No	-	LOC660855	Gene	Gnomon	gene91		660855	GeneID:660855			Gene	LOC660855	protein_coding
LGX	1228919	SNV	G	A	No	1	Homozygous	28	28	100	1	16	14	16	14	0.466667	37.9643	30	30	15	19		1	1	no	A/A	No	1	104.929	XM_008202029.2:c.1770+24C>T; XM_008202030.2:c.1164+24C>T; XM_008202032.2:c.*1237G>A; XM_008202033.2:c.*2401G>A; XM_967056.4:c.1164+24C>T			XM_008202029.2:c.1770+24C>T	No	-	LOC660855	Gene	Gnomon	gene91		660855	GeneID:660855			Gene	LOC660855	protein_coding
LGX	1229358	SNV	G	C	No	1	Homozygous	25	25	100	1	16	11	16	11	0.407407	37.12	27	27	18	21		1	1	no	C/C	No	1	94.3711	XM_008202029.2:c.1404C>G; XM_008202030.2:c.798C>G; XM_008202032.2:c.*1676G>C; XM_967056.4:c.798C>G			XM_008202029.2:c.1404C>G	No	No	LOC660855	Gene	Gnomon	gene91		<a href="https://www.ncbi.nlm.nih.gov/entrez/query.fcgi?db=gene&cmd=Retrieve&dopt=full_report&list_uids=660855">660855</a>, <a href="https://www.ncbi.nlm.nih.gov/entrez/query.fcgi?db=gene&cmd=Retrieve&dopt=full_report&list_uids=660855">660855</a>, <a href="https://www.ncbi.nlm.nih.gov/entrez/query.fcgi?db=gene&cmd=Retrieve&dopt=full_report&list_uids=660855">660855</a>, <a href="https://www.ncbi.n…	GeneID:660855			Gene	LOC660855	protein_coding
LGX	1229403	SNV	G	A	No	1	Homozygous	31	31	100	1	19	14	19	14	0.424242	36.3548	33	33	20	20		1	1	no	A/A	No	1	113.974	XM_008202029.2:c.1359C>T; XM_008202030.2:c.753C>T; XM_008202032.2:c.*1721G>A; XM_967056.4:c.753C>T			XM_008202029.2:c.1359C>T	No	No	LOC660855	Gene	Gnomon	gene91		<a href="https://www.ncbi.nlm.nih.gov/entrez/query.fcgi?db=gene&cmd=Retrieve&dopt=full_report&list_uids=660855">660855</a>, <a href="https://www.ncbi.nlm.nih.gov/entrez/query.fcgi?db=gene&cmd=Retrieve&dopt=full_report&list_uids=660855">660855</a>, <a href="https://www.ncbi.nlm.nih.gov/entrez/query.fcgi?db=gene&cmd=Retrieve&dopt=full_report&list_uids=660855">660855</a>, <a href="https://www.ncbi.n…	GeneID:660855			Gene	LOC660855	protein_coding
LGX	1230804	SNV	T	C	No	1	Homozygous	29	29	100	1	16	21	16	21	0.432432	38.3793	37	37	19	22		1	1	no	C/C	No	1	106.395	XM_008202029.2:c.464-412A>G; XM_008202030.2:c.-143-412A>G; XM_967056.4:c.-293A>G			XM_008202029.2:c.464-412A>G	No	-	LOC660855	Gene	Gnomon	gene91		660855	GeneID:660855			Gene	LOC660855	protein_coding
LGX	1230960	SNV	G	C	No	1	Homozygous	29	29	100	1	17	18	17	18	0.485714	38.8966	35	35	19	19		1	1	no	C/C	No	1	106.402	XM_008202029.2:c.463+424C>G; XM_008202030.2:c.-143-568C>G; XM_967056.4:c.-449C>G			XM_008202029.2:c.463+424C>G	No	-	LOC660855	Gene	Gnomon	gene91		660855	GeneID:660855			Gene	LOC660855	protein_coding
LGX	1232336	SNV	C	G	No	1	Homozygous	21	21	100	1	8	13	8	13	0.380952	37.5714	21	21	16	15		1	1	no	G/G	No	1	82.3306	XM_001814934.3:c.*1848G>C; XM_008202029.2:c.-490G>C; XM_008202030.2:c.-144+1147G>C; XM_015978416.1:c.*1848G>C; XM_967056.4:c.-1825G>C			XM_008202030.2:c.-144+1147G>C	No	-	LOC660855	Gene	Gnomon	gene91		660855	GeneID:660855			Gene	LOC660855	protein_coding
LGX	1233195	SNV	A	C	No	1	Homozygous	25	25	100	1	16	10	16	10	0.384615	38.72	26	26	15	18		1	1	no	C/C	No	1	94.3715	XM_001814934.3:c.*989T>G; XM_008202029.2:c.-1349T>G; XM_008202030.2:c.-144+288T>G; XM_015978416.1:c.*989T>G; XM_967056.4:c.-2684T>G			XM_008202030.2:c.-144+288T>G	No	-	LOC660855	Gene	Gnomon	gene91		660855	GeneID:660855			Gene	LOC660855	protein_coding
LGX	1233316	SNV	C	A	No	1	Homozygous	23	23	100	1	12	16	12	16	0.428571	37.7826	28	28	15	16		1	1	no	A/A	No	1	89.8941	XM_001814934.3:c.*868G>T; XM_008202029.2:c.-1470G>T; XM_008202030.2:c.-144+167G>T; XM_015978416.1:c.*868G>T; XM_967056.4:c.-2805G>T			XM_008202030.2:c.-144+167G>T	No	-	LOC660855	Gene	Gnomon	gene91		660855	GeneID:660855			Gene	LOC660855	protein_coding
LGX	1233508	SNV	C	T	No	1	Homozygous	22	22	100	1	4	19	4	19	0.173913	39.0909	23	23	14	15		1	1	no	T/T	No	1	86.8844	XM_001814934.3:c.*676G>A; XM_008202029.2:c.-1662G>A; XM_008202030.2:c.-169G>A; XM_015978416.1:c.*676G>A; XM_967056.4:c.-2997G>A			XM_008202030.2:c.-169G>A	No	-	LOC660855	Gene	Gnomon	gene91		<a href="https://www.ncbi.nlm.nih.gov/entrez/query.fcgi?db=gene&cmd=Retrieve&dopt=full_report&list_uids=660855">660855</a>, <a href="https://www.ncbi.nlm.nih.gov/entrez/query.fcgi?db=gene&cmd=Retrieve&dopt=full_report&list_uids=660855">660855</a>	GeneID:660855			Gene	LOC660855	protein_coding
LGX	1233812	SNV	T	G	No	1	Homozygous	22	22	100	1	15	8	15	8	0.347826	37.8182	23	23	15	17		1	1	no	G/G	No	1	85.3418	XM_001814934.3:c.*372A>C; XM_008202029.2:c.-1966A>C; XM_008202030.2:c.-473A>C; XM_015978416.1:c.*372A>C; XM_967056.4:c.-3301A>C				No	-
LGX	1233833	SNV	C	T	No	1	Homozygous	22	22	100	1	14	12	14	12	0.461538	37.6364	26	26	13	16		1	1	no	T/T	No	1	86.8904	XM_001814934.3:c.*351G>A; XM_008202029.2:c.-1987G>A; XM_008202030.2:c.-494G>A; XM_015978416.1:c.*351G>A; XM_967056.4:c.-3322G>A				No	-
LGX	1235089	SNV	G	A	No	1	Homozygous	25	25	100	1	14	12	14	12	0.461538	38.56	26	26	17	17		1	1	no	A/A	No	1	95.9109	XM_001814934.3:c.900-107C>T; XM_008202029.2:c.-3243C>T; XM_008202030.2:c.-1750C>T; XM_015978416.1:c.975-107C>T; XM_967056.4:c.-4578C>T			XM_015978416.1:c.975-107C>T	No	-	LOC657856	Gene	Gnomon	gene92		657856	GeneID:657856			Gene	LOC657856	protein_coding
LGX	1235543	SNV	G	A	No	1	Homozygous	24	24	100	1	15	12	15	12	0.444444	35.4583	27	27	17	16		1	1	no	A/A	No	1	92.9077	XM_001814934.3:c.804C>T; XM_008202029.2:c.-3697C>T; XM_008202030.2:c.-2204C>T; XM_015978416.1:c.804C>T; XM_967056.4:c.-5032C>T			XM_015978416.1:c.804C>T	No	No	LOC657856	Gene	Gnomon	gene92		<a href="https://www.ncbi.nlm.nih.gov/entrez/query.fcgi?db=gene&cmd=Retrieve&dopt=full_report&list_uids=657856">657856</a>, <a href="https://www.ncbi.nlm.nih.gov/entrez/query.fcgi?db=gene&cmd=Retrieve&dopt=full_report&list_uids=657856">657856</a>, <a href="https://www.ncbi.nlm.nih.gov/entrez/query.fcgi?db=gene&cmd=Retrieve&dopt=full_report&list_uids=657856">657856</a>	GeneID:657856			Gene	LOC657856	protein_coding
LGX	1237630	SNV	G	T	No	1	Homozygous	20	20	100	1	16	7	16	7	0.304348	36.95	23	23	15	17		1	1	no	T/T	No	1	80.8734	XM_001814934.3:c.-406C>A; XM_008202030.2:c.-4291C>A; XM_015978416.1:c.-406C>A; XM_967006.3:c.*1071C>A				No	-
LGX	1238912	SNV	G	A	No	1	Homozygous	21	21	100	1	17	5	17	5	0.227273	37	22	22	15	16		1	1	no	A/A	No	1	83.8867	XM_001814934.3:c.-1688C>T; XM_015978416.1:c.-1688C>T; XM_967006.3:c.1020C>T			XM_967006.3:c.1020C>T	No	No	LOC660802	Gene	Gnomon	gene93		<a href="https://www.ncbi.nlm.nih.gov/entrez/query.fcgi?db=gene&cmd=Retrieve&dopt=full_report&list_uids=660802">660802</a>, <a href="https://www.ncbi.nlm.nih.gov/entrez/query.fcgi?db=gene&cmd=Retrieve&dopt=full_report&list_uids=660802">660802</a>	GeneID:660802			Gene	LOC660802	protein_coding
LGX	1239117	SNV	C	G	No	1	Homozygous	25	25	100	1	15	13	15	13	0.464286	38.6	28	28	16	18		1	1	no	G/G	No	1	94.3708	XM_001814934.3:c.-1893G>C; XM_015978416.1:c.-1893G>C; XM_967006.3:c.842+15G>C			XM_967006.3:c.842+15G>C	No	-	LOC660802	Gene	Gnomon	gene93		660802	GeneID:660802			Gene	LOC660802	protein_coding
LGX	1239470	SNV	G	A	No	1	Homozygous	33	33	100	1	28	10	28	10	0.263158	37.0303	38	38	22	24		1	1	no	A/A	No	1	116.964	XM_001814934.3:c.-2246C>T; XM_015978416.1:c.-2246C>T; XM_967006.3:c.504C>T			XM_967006.3:c.504C>T	No	No	LOC660802	Gene	Gnomon	gene93		<a href="https://www.ncbi.nlm.nih.gov/entrez/query.fcgi?db=gene&cmd=Retrieve&dopt=full_report&list_uids=660802">660802</a>, <a href="https://www.ncbi.nlm.nih.gov/entrez/query.fcgi?db=gene&cmd=Retrieve&dopt=full_report&list_uids=660802">660802</a>	GeneID:660802			Gene	LOC660802	protein_coding
LGX	1241847	SNV	A	G	No	1	Homozygous	23	23	100	1	15	11	15	11	0.423077	37.3043	26	26	18	20		1	1	no	G/G	No	1	88.3512	XM_001813375.3:c.*1794T>C; XM_001814934.3:c.-4623T>C; XM_008202026.2:c.*1794T>C; XM_015978416.1:c.-4623T>C; XM_015979659.1:c.*1794T>C; XM_967006.3:c.-1782T>C				No	-
LGX	1241982	SNV	A	G	No	1	Homozygous	21	21	100	1	11	10	11	10	0.47619	39.1429	21	21	12	15		1	1	no	G/G	No	1	82.333	XM_001813375.3:c.*1659T>C; XM_001814934.3:c.-4758T>C; XM_008202026.2:c.*1659T>C; XM_015978416.1:c.-4758T>C; XM_015979659.1:c.*1659T>C; XM_967006.3:c.-1917T>C				No	-
LGX	1241991	SNV	T	A	No	1	Homozygous	23	23	100	1	12	12	12	12	0.5	39.087	24	24	13	15		1	1	no	A/A	No	1	89.896	XM_001813375.3:c.*1650A>T; XM_001814934.3:c.-4767A>T; XM_008202026.2:c.*1650A>T; XM_015978416.1:c.-4767A>T; XM_015979659.1:c.*1650A>T; XM_967006.3:c.-1926A>T				No	-
LGX	1242211	SNV	T	C	No	1	Homozygous	27	27	100	1	13	22	13	22	0.371429	38.2222	35	35	13	16		1	1	no	C/C	No	1	100.387	XM_001813375.3:c.*1430A>G; XM_001814934.3:c.-4987A>G; XM_008202026.2:c.*1430A>G; XM_015978416.1:c.-4987A>G; XM_015979659.1:c.*1430A>G; XM_967006.3:c.-2146A>G				No	-
LGX	1242539	SNV	G	A	No	1	Homozygous	20	20	100	1	10	11	10	11	0.47619	37.6	21	21	18	17		1	1	no	A/A	No	1	80.8818	XM_001813375.3:c.*1102C>T; XM_008202026.2:c.*1102C>T; XM_015979659.1:c.*1102C>T; XM_967006.3:c.-2474C>T				No	-
LGX	1242542	SNV	C	T	No	1	Homozygous	22	22	100	1	12	11	12	11	0.478261	37.6364	23	23	19	19		1	1	no	T/T	No	1	86.8899	XM_001813375.3:c.*1099G>A; XM_008202026.2:c.*1099G>A; XM_015979659.1:c.*1099G>A; XM_967006.3:c.-2477G>A				No	-
LGX	1242598	SNV	C	G	No	1	Homozygous	21	21	100	1	13	13	13	13	0.5	37.619	26	26	16	17		1	1	no	G/G	No	1	82.3317	XM_001813375.3:c.*1043G>C; XM_008202026.2:c.*1043G>C; XM_015979659.1:c.*1043G>C; XM_967006.3:c.-2533G>C				No	-
LGX	1242797	SNV	A	T	No	1	Homozygous	21	21	100	1	16	6	16	6	0.272727	37.381	22	22	14	16		1	1	no	T/T	No	1	83.8813	XM_001813375.3:c.*844T>A; XM_008202026.2:c.*844T>A; XM_015979659.1:c.*844T>A; XM_967006.3:c.-2732T>A				No	-
LGX	1242804	SNV	T	C	No	1	Homozygous	22	22	100	1	15	8	15	8	0.347826	37.4091	23	23	14	17		1	1	no	C/C	No	1	85.3455	XM_001813375.3:c.*837A>G; XM_008202026.2:c.*837A>G; XM_015979659.1:c.*837A>G; XM_967006.3:c.-2739A>G				No	-
LGX	1242812	SNV	A	T	No	1	Homozygous	23	23	100	1	14	11	14	11	0.44	37.4348	25	25	17	18		1	1	no	T/T	No	1	89.8956	XM_001813375.3:c.*829T>A; XM_008202026.2:c.*829T>A; XM_015979659.1:c.*829T>A; XM_967006.3:c.-2747T>A				No	-
LGX	1242817	SNV	G	T	No	1	Homozygous	23	23	100	1	14	12	14	12	0.461538	38.0435	26	26	16	17		1	1	no	T/T	No	1	89.8929	XM_001813375.3:c.*824C>A; XM_008202026.2:c.*824C>A; XM_015979659.1:c.*824C>A; XM_967006.3:c.-2752C>A				No	-
LGX	1242820^1242821	Insertion	-	C	No	1	Homozygous	23	23	100	1	14	12	14	12	0.461538	37.8696	26	26	17	18		1	1	no	C/C	No	1	88.3523	XM_001813375.3:c.*820_*820+1insG; XM_008202026.2:c.*820_*820+1insG; XM_015979659.1:c.*820_*820+1insG; XM_967006.3:c.-2755-1_-2755insG				No	-
LGX	1243209	SNV	A	G	No	1	Heterozygous	13	28	46.4286	1	10	8	17	19	0.444444	37.7692	18	36	11	11	0.55	0.549908	0.96641	no	A/G	No	1	97.2753	XM_001813375.3:c.*432T>C; XM_008202026.2:c.*432T>C; XM_015979659.1:c.*432T>C; XM_967006.3:c.-3144T>C				No	-
LGX	1243211	SNV	A	G	No	1	Heterozygous	13	27	48.1481	1	5	11	16	19	0.3125	38	16	35	8	9	-0.17	0.211673	0.802258	no	A/G	No	1	99.8501	XM_001813375.3:c.*430T>C; XM_008202026.2:c.*430T>C; XM_015979659.1:c.*430T>C; XM_967006.3:c.-3146T>C				No	-
LGX	1243249	SNV	A	G	No	1	Homozygous	31	32	96.875	1	14	24	14	25	0.368421	37.9677	38	39	23	24		0.999999	1	no	G/G	No	1	87.3804	XM_001813375.3:c.*392T>C; XM_008202026.2:c.*392T>C; XM_015979659.1:c.*392T>C; XM_967006.3:c.-3184T>C				No	-
LGX	1243283	SNV	C	A	No	1	Heterozygous	18	32	56.25	1	8	10	12	21	0.444444	37.6667	18	33	15	14	-0.44	0.497437	0.965653	no	A/C	No	1	98.5493	XM_001813375.3:c.*358G>T; XM_008202026.2:c.*358G>T; XM_015979659.1:c.*358G>T; XM_967006.3:c.-3218G>T				No	-
LGX	1243286	SNV	A	T	No	1	Heterozygous	17	31	54.8387	1	7	10	11	21	0.411765	37.5294	17	32	14	13	0.14	0.483043	0.981091	no	A/T	No	1	101.084	XM_001813375.3:c.*355T>A; XM_008202026.2:c.*355T>A; XM_015979659.1:c.*355T>A; XM_967006.3:c.-3221T>A				No	-
LGX	1243323..1243324	MNV	TT	CC	No	2	Heterozygous	16	20	80	1	7	11	8	15	0.388889	38.5076	18	23	15	13		0.909371	0.99862	no	complex	No	1	200	XM_001813375.3:c.*317_*318delinsGG; XM_008202026.2:c.*317_*318delinsGG; XM_015979659.1:c.*317_*318delinsGG; XM_967006.3:c.-3259_-3258delinsGG				No	-
LGX	1243324	SNV	T	C	No	1	Heterozygous	4	20	20	1	1	4	8	15	0.2	38.5631	5	23	4	4		0.224682	0.869431	no	complex	No	1	153.525	XM_001813375.3:c.*317A>G; XM_008202026.2:c.*317A>G; XM_015979659.1:c.*317A>G; XM_967006.3:c.-3259A>G				No	-
LGX	1244026	SNV	G	C	No	1	Homozygous	22	22	100	1	12	11	12	11	0.478261	38.5455	23	23	15	14		1	1	no	C/C	No	1	85.3424	XM_001813375.3:c.1386C>G; XM_008202026.2:c.1386C>G; XM_015979659.1:c.1386C>G; XM_967006.3:c.-3961C>G			XM_008202026.2:c.1386C>G	No	No	LOC100142250	Gene	Gnomon	gene94		<a href="https://www.ncbi.nlm.nih.gov/entrez/query.fcgi?db=gene&cmd=Retrieve&dopt=full_report&list_uids=100142250">100142250</a>, <a href="https://www.ncbi.nlm.nih.gov/entrez/query.fcgi?db=gene&cmd=Retrieve&dopt=full_report&list_uids=100142250">100142250</a>, <a href="https://www.ncbi.nlm.nih.gov/entrez/query.fcgi?db=gene&cmd=Retrieve&dopt=full_report&list_uids=100142250">100142250</a>, <a href="…	GeneID:100142250			Gene	LOC100142250	protein_coding
LGX	1244092	SNV	T	C	No	1	Homozygous	28	28	100	1	19	15	19	15	0.441176	34.9286	34	34	17	19		1	1	no	C/C	No	1	103.394	XM_001813375.3:c.1320A>G; XM_008202026.2:c.1320A>G; XM_015979659.1:c.1320A>G; XM_967006.3:c.-4027A>G			XM_008202026.2:c.1320A>G	No	No	LOC100142250	Gene	Gnomon	gene94		<a href="https://www.ncbi.nlm.nih.gov/entrez/query.fcgi?db=gene&cmd=Retrieve&dopt=full_report&list_uids=100142250">100142250</a>, <a href="https://www.ncbi.nlm.nih.gov/entrez/query.fcgi?db=gene&cmd=Retrieve&dopt=full_report&list_uids=100142250">100142250</a>, <a href="https://www.ncbi.nlm.nih.gov/entrez/query.fcgi?db=gene&cmd=Retrieve&dopt=full_report&list_uids=100142250">100142250</a>, <a href="…	GeneID:100142250			Gene	LOC100142250	protein_coding
LGX	1245211	SNV	G	A	No	1	Homozygous	27	27	100	1	19	14	19	14	0.424242	38.3704	33	33	19	22		1	1	no	A/A	No	1	101.926	XM_001813375.3:c.992+467C>T; XM_008202026.2:c.992+467C>T; XM_015979659.1:c.992+467C>T; XM_967006.3:c.-5146C>T			XM_008202026.2:c.992+467C>T	No	-	LOC100142250	Gene	Gnomon	gene94		100142250	GeneID:100142250			Gene	LOC100142250	protein_coding
LGX	1247097	SNV	A	G	No	1	Homozygous	25	25	100	1	14	15	14	15	0.482759	38.48	29	29	16	18		1	1	no	G/G	No	1	94.3701	XM_001813375.3:c.-315T>C; XM_008202026.2:c.-3-371T>C; XM_015979646.1:c.-4691A>G; XM_015979649.1:c.-4691A>G; XM_015979659.1:c.1-374T>C			XM_008202026.2:c.-3-371T>C	No	-	LOC100142250, LOC107397878	Gene, Gene	Gnomon, Gnomon	gene94, gene95		<a href="https://www.ncbi.nlm.nih.gov/entrez/query.fcgi?db=gene&cmd=Retrieve&dopt=full_report&list_uids=100142250">100142250</a>, <a href="https://www.ncbi.nlm.nih.gov/entrez/query.fcgi?db=gene&cmd=Retrieve&dopt=full_report&list_uids=107397878">107397878</a>, <a href="https://www.ncbi.nlm.nih.gov/entrez/query.fcgi?db=gene&cmd=Retrieve&dopt=full_report&list_uids=107397878">107397878</a>	GeneID:100142250, GeneID:107397878			Gene, Gene	LOC100142250, LOC107397878	protein_coding, lncRNA
LGX	1247490	SNV	C	T	No	1	Homozygous	23	23	100	1	12	14	12	14	0.461538	37.7826	26	26	15	16		1	1	no	T/T	No	1	89.8952	XM_001813375.3:c.-708G>A; XM_008202026.2:c.-3-764G>A; XM_015979646.1:c.-4298C>T; XM_015979649.1:c.-4298C>T; XM_015979659.1:c.1-767G>A			XM_008202026.2:c.-3-764G>A	No	-	LOC100142250, LOC107397878	Gene, Gene	Gnomon, Gnomon	gene94, gene95		<a href="https://www.ncbi.nlm.nih.gov/entrez/query.fcgi?db=gene&cmd=Retrieve&dopt=full_report&list_uids=100142250">100142250</a>, <a href="https://www.ncbi.nlm.nih.gov/entrez/query.fcgi?db=gene&cmd=Retrieve&dopt=full_report&list_uids=107397878">107397878</a>, <a href="https://www.ncbi.nlm.nih.gov/entrez/query.fcgi?db=gene&cmd=Retrieve&dopt=full_report&list_uids=107397878">107397878</a>	GeneID:100142250, GeneID:107397878			Gene, Gene	LOC100142250, LOC107397878	protein_coding, lncRNA
LGX	1247559	SNV	G	A	No	1	Homozygous	21	21	100	1	7	16	7	16	0.304348	37.6667	23	23	12	13		1	1	no	A/A	No	1	83.8806	XM_001813375.3:c.-777C>T; XM_008202026.2:c.-3-833C>T; XM_015979646.1:c.-4229G>A; XM_015979649.1:c.-4229G>A; XM_015979659.1:c.1-836C>T			XM_008202026.2:c.-3-833C>T	No	-	LOC100142250, LOC107397878	Gene, Gene	Gnomon, Gnomon	gene94, gene95		<a href="https://www.ncbi.nlm.nih.gov/entrez/query.fcgi?db=gene&cmd=Retrieve&dopt=full_report&list_uids=100142250">100142250</a>, <a href="https://www.ncbi.nlm.nih.gov/entrez/query.fcgi?db=gene&cmd=Retrieve&dopt=full_report&list_uids=107397878">107397878</a>, <a href="https://www.ncbi.nlm.nih.gov/entrez/query.fcgi?db=gene&cmd=Retrieve&dopt=full_report&list_uids=107397878">107397878</a>	GeneID:100142250, GeneID:107397878			Gene, Gene	LOC100142250, LOC107397878	protein_coding, lncRNA
LGX	1248332	SNV	C	G	No	1	Homozygous	24	24	100	1	16	14	16	14	0.466667	37.7917	30	30	18	20		1	1	no	G/G	No	1	91.3598	XM_001813375.3:c.-1550G>C; XM_008202026.2:c.-3-1606G>C; XM_015979646.1:c.-3456C>G; XM_015979649.1:c.-3456C>G; XM_015979659.1:c.1-1609G>C			XM_008202026.2:c.-3-1606G>C	No	-	LOC100142250, LOC107397878	Gene, Gene	Gnomon, Gnomon	gene94, gene95		<a href="https://www.ncbi.nlm.nih.gov/entrez/query.fcgi?db=gene&cmd=Retrieve&dopt=full_report&list_uids=100142250">100142250</a>, <a href="https://www.ncbi.nlm.nih.gov/entrez/query.fcgi?db=gene&cmd=Retrieve&dopt=full_report&list_uids=107397878">107397878</a>, <a href="https://www.ncbi.nlm.nih.gov/entrez/query.fcgi?db=gene&cmd=Retrieve&dopt=full_report&list_uids=107397878">107397878</a>	GeneID:100142250, GeneID:107397878			Gene, Gene	LOC100142250, LOC107397878	protein_coding, lncRNA
LGX	1248724	SNV	A	C	No	1	Homozygous	21	21	100	1	13	10	13	10	0.434783	38.1429	23	23	17	16		1	1	no	C/C	No	1	82.3287	XM_001813375.3:c.-1942T>G; XM_008202026.2:c.-3-1998T>G; XM_015979646.1:c.-3064A>C; XM_015979649.1:c.-3064A>C; XM_015979659.1:c.1-2001T>G			XM_008202026.2:c.-3-1998T>G	No	-	LOC100142250, LOC107397878	Gene, Gene	Gnomon, Gnomon	gene94, gene95		<a href="https://www.ncbi.nlm.nih.gov/entrez/query.fcgi?db=gene&cmd=Retrieve&dopt=full_report&list_uids=100142250">100142250</a>, <a href="https://www.ncbi.nlm.nih.gov/entrez/query.fcgi?db=gene&cmd=Retrieve&dopt=full_report&list_uids=107397878">107397878</a>, <a href="https://www.ncbi.nlm.nih.gov/entrez/query.fcgi?db=gene&cmd=Retrieve&dopt=full_report&list_uids=107397878">107397878</a>	GeneID:100142250, GeneID:107397878			Gene, Gene	LOC100142250, LOC107397878	protein_coding, lncRNA
LGX	1249144^1249145	Insertion	-	GT	No	2	Homozygous	23	23	100	1	11	14	11	14	0.44	37.2444	25	25	16	16		1	1	no	GT/GT	No	1	200	XM_001813375.3:c.-2362-1_-2362insAC; XM_008202026.2:c.-4+2071_-4+2072insAC; XM_015979646.1:c.-2643-1_-2643insGT; XM_015979649.1:c.-2643-1_-2643insGT; XM_015979659.1:c.-1+2071_-1+2072insAC			XM_008202026.2:c.-4+2071_-4+2072insAC	No	-	LOC100142250, LOC107397878	Gene, Gene	Gnomon, Gnomon	gene94, gene95		<a href="https://www.ncbi.nlm.nih.gov/entrez/query.fcgi?db=gene&cmd=Retrieve&dopt=full_report&list_uids=100142250">100142250</a>, <a href="https://www.ncbi.nlm.nih.gov/entrez/query.fcgi?db=gene&cmd=Retrieve&dopt=full_report&list_uids=107397878">107397878</a>, <a href="https://www.ncbi.nlm.nih.gov/entrez/query.fcgi?db=gene&cmd=Retrieve&dopt=full_report&list_uids=107397878">107397878</a>	GeneID:100142250, GeneID:107397878			Gene, Gene	LOC100142250, LOC107397878	protein_coding, lncRNA
LGX	1249146..1249147	MNV	AA	CC	No	2	Homozygous	23	23	100	1	10	14	10	14	0.416667	38.2609	24	24	16	15		1	1	no	CC/CC	No	1	200	XM_001813375.3:c.-2365_-2364delinsGG; XM_008202026.2:c.-4+2069_-4+2070delinsGG; XM_015979646.1:c.-2642_-2641delinsCC; XM_015979649.1:c.-2642_-2641delinsCC; XM_015979659.1:c.-1+2069_-1+2070delinsGG			XM_008202026.2:c.-4+2069_-4+2070delinsGG	No	-	LOC100142250, LOC107397878	Gene, Gene	Gnomon, Gnomon	gene94, gene95		<a href="https://www.ncbi.nlm.nih.gov/entrez/query.fcgi?db=gene&cmd=Retrieve&dopt=full_report&list_uids=100142250">100142250</a>, <a href="https://www.ncbi.nlm.nih.gov/entrez/query.fcgi?db=gene&cmd=Retrieve&dopt=full_report&list_uids=107397878">107397878</a>, <a href="https://www.ncbi.nlm.nih.gov/entrez/query.fcgi?db=gene&cmd=Retrieve&dopt=full_report&list_uids=107397878">107397878</a>	GeneID:100142250, GeneID:107397878			Gene, Gene	LOC100142250, LOC107397878	protein_coding, lncRNA
LGX	1249156^1249157	Insertion	-	T	No	1	Homozygous	20	20	100	1	9	11	9	11	0.45	39	20	20	14	13		1	1	no	T/T	No	1	80.8656	XM_001813375.3:c.-2375dup; XM_008202026.2:c.-4+2059dup; XM_015979646.1:c.-2631dup; XM_015979649.1:c.-2631dup; XM_015979659.1:c.-1+2059dup			XM_008202026.2:c.-4+2059dup	No	-	LOC100142250, LOC107397878	Gene, Gene	Gnomon, Gnomon	gene94, gene95		<a href="https://www.ncbi.nlm.nih.gov/entrez/query.fcgi?db=gene&cmd=Retrieve&dopt=full_report&list_uids=100142250">100142250</a>, <a href="https://www.ncbi.nlm.nih.gov/entrez/query.fcgi?db=gene&cmd=Retrieve&dopt=full_report&list_uids=107397878">107397878</a>, <a href="https://www.ncbi.nlm.nih.gov/entrez/query.fcgi?db=gene&cmd=Retrieve&dopt=full_report&list_uids=107397878">107397878</a>	GeneID:100142250, GeneID:107397878			Gene, Gene	LOC100142250, LOC107397878	protein_coding, lncRNA
LGX	1249267	SNV	A	G	No	1	Homozygous	21	21	100	1	9	14	9	14	0.391304	39.1905	23	23	14	14		1	1	no	G/G	No	1	82.3305	XM_001813375.3:c.-2485T>C; XM_008202026.2:c.-4+1949T>C; XM_015979646.1:c.-2521A>G; XM_015979649.1:c.-2521A>G; XM_015979659.1:c.-1+1949T>C			XM_008202026.2:c.-4+1949T>C	No	-	LOC100142250, LOC107397878	Gene, Gene	Gnomon, Gnomon	gene94, gene95		<a href="https://www.ncbi.nlm.nih.gov/entrez/query.fcgi?db=gene&cmd=Retrieve&dopt=full_report&list_uids=100142250">100142250</a>, <a href="https://www.ncbi.nlm.nih.gov/entrez/query.fcgi?db=gene&cmd=Retrieve&dopt=full_report&list_uids=107397878">107397878</a>, <a href="https://www.ncbi.nlm.nih.gov/entrez/query.fcgi?db=gene&cmd=Retrieve&dopt=full_report&list_uids=107397878">107397878</a>	GeneID:100142250, GeneID:107397878			Gene, Gene	LOC100142250, LOC107397878	protein_coding, lncRNA
LGX	1249821	SNV	A	C	No	1	Homozygous	24	24	100	1	12	12	12	12	0.5	37.7917	24	24	18	17		1	1	no	C/C	No	1	91.3627	XM_001813375.3:c.-3039T>G; XM_008202026.2:c.-4+1395T>G; XM_015979646.1:c.-1967A>C; XM_015979649.1:c.-1967A>C; XM_015979659.1:c.-1+1395T>G			XM_008202026.2:c.-4+1395T>G	No	-	LOC100142250	Gene	Gnomon	gene94		100142250	GeneID:100142250			Gene	LOC100142250	protein_coding
LGX	1249825	SNV	T	C	No	1	Homozygous	26	26	100	1	12	14	12	14	0.461538	37.7308	26	26	19	18		1	1	no	C/C	No	1	97.3775	XM_001813375.3:c.-3043A>G; XM_008202026.2:c.-4+1391A>G; XM_015979646.1:c.-1963T>C; XM_015979649.1:c.-1963T>C; XM_015979659.1:c.-1+1391A>G			XM_008202026.2:c.-4+1391A>G	No	-	LOC100142250	Gene	Gnomon	gene94		100142250	GeneID:100142250			Gene	LOC100142250	protein_coding
LGX	1249897	SNV	T	A	No	1	Homozygous	27	27	100	1	12	15	12	15	0.444444	38.7407	27	27	18	20		1	1	no	A/A	No	1	101.921	XM_001813375.3:c.-3115A>T; XM_008202026.2:c.-4+1319A>T; XM_015979646.1:c.-1891T>A; XM_015979649.1:c.-1891T>A; XM_015979659.1:c.-1+1319A>T			XM_008202026.2:c.-4+1319A>T	No	-	LOC100142250	Gene	Gnomon	gene94		100142250	GeneID:100142250			Gene	LOC100142250	protein_coding
LGX	1249901	SNV	C	T	No	1	Homozygous	27	27	100	1	12	16	12	16	0.428571	39.0741	28	28	19	20		1	1	no	T/T	No	1	98.9194	XM_001813375.3:c.-3119G>A; XM_008202026.2:c.-4+1315G>A; XM_015979646.1:c.-1887C>T; XM_015979649.1:c.-1887C>T; XM_015979659.1:c.-1+1315G>A			XM_008202026.2:c.-4+1315G>A	No	-	LOC100142250	Gene	Gnomon	gene94		100142250	GeneID:100142250			Gene	LOC100142250	protein_coding
LGX	1251529	SNV	C	A	No	1	Homozygous	32	32	100	1	15	20	15	20	0.428571	37.875	35	35	17	20		1	1	no	A/A	No	1	116.973	XM_001813375.3:c.-4747G>T; XM_008202026.2:c.-317G>T; XM_015979646.1:c.-259C>A; XM_015979649.1:c.-259C>A; XM_015979659.1:c.-314G>T				No	-
LGX	1252953	SNV	C	A	No	1	Homozygous	23	23	100	1	18	9	18	9	0.333333	39.087	27	27	20	22		1	1	no	A/A	No	1	89.894	XM_008202026.2:c.-1741G>T; XM_015979646.1:c.924C>A; XM_015979649.1:c.924C>A; XM_015979659.1:c.-1738G>T	XP_015835135.1:p.Asn308Lys; XP_015835132.1:p.Asn308Lys	XP_015835132.1:p.Asn308Lys	XM_015979646.1:c.924C>A	No	Yes	LOC103314876	Gene	Gnomon	gene96		<a href="https://www.ncbi.nlm.nih.gov/entrez/query.fcgi?db=gene&cmd=Retrieve&dopt=full_report&list_uids=103314876">103314876</a>, <a href="https://www.ncbi.nlm.nih.gov/entrez/query.fcgi?db=gene&cmd=Retrieve&dopt=full_report&list_uids=103314876">103314876</a>, <a href="https://www.ncbi.nlm.nih.gov/entrez/query.fcgi?db=gene&cmd=Retrieve&dopt=full_report&list_uids=103314876">103314876</a>	GeneID:103314876			Gene	LOC103314876	protein_coding
LGX	1253169	SNV	T	A	No	1	Homozygous	21	21	100	1	7	14	7	14	0.333333	39.2381	21	21	15	16		1	1	no	A/A	No	1	83.8738	XM_008202026.2:c.-1957A>T; XM_015979646.1:c.1092T>A; XM_015979649.1:c.1092T>A; XM_015979659.1:c.-1954A>T			XM_015979646.1:c.1092T>A	No	No	LOC103314876	Gene	Gnomon	gene96		<a href="https://www.ncbi.nlm.nih.gov/entrez/query.fcgi?db=gene&cmd=Retrieve&dopt=full_report&list_uids=103314876">103314876</a>, <a href="https://www.ncbi.nlm.nih.gov/entrez/query.fcgi?db=gene&cmd=Retrieve&dopt=full_report&list_uids=103314876">103314876</a>, <a href="https://www.ncbi.nlm.nih.gov/entrez/query.fcgi?db=gene&cmd=Retrieve&dopt=full_report&list_uids=103314876">103314876</a>	GeneID:103314876			Gene	LOC103314876	protein_coding
LGX	1254831	Deletion	G	-	No	1	Homozygous	27	27	100	1	15	17	15	17	0.46875	38.7407	32	32	23	22		1	1	no	-/-	No	1	110.838	XM_008202026.2:c.-3619del; XM_015979646.1:c.2368+11del; XM_015979649.1:c.2359+11del; XM_015979659.1:c.-3616del			XM_015979646.1:c.2368+11del	No	-	LOC103314876	Gene	Gnomon	gene96		103314876	GeneID:103314876			Gene	LOC103314876	protein_coding
LGX	1254834^1254835	Insertion	-	T	No	1	Homozygous	24	24	100	1	13	15	13	15	0.464286	39.2083	28	28	21	20		1	1	no	T/T	No	1	92.8956	XM_008202026.2:c.-3622-1_-3622insA; XM_015979646.1:c.2368+14_2368+15insT; XM_015979649.1:c.2359+14_2359+15insT; XM_015979659.1:c.-3619-1_-3619insA			XM_015979646.1:c.2368+14_2368+15insT	No	-	LOC103314876	Gene	Gnomon	gene96		103314876	GeneID:103314876			Gene	LOC103314876	protein_coding
LGX	1254837	SNV	G	A	No	1	Homozygous	26	26	100	1	15	15	15	15	0.5	38.8846	30	30	23	22		1	1	no	A/A	No	1	98.9152	XM_008202026.2:c.-3625C>T; XM_015979646.1:c.2368+17G>A; XM_015979649.1:c.2359+17G>A; XM_015979659.1:c.-3622C>T			XM_015979646.1:c.2368+17G>A	No	-	LOC103314876	Gene	Gnomon	gene96		103314876	GeneID:103314876			Gene	LOC103314876	protein_coding
LGX	1254842	SNV	C	T	No	1	Homozygous	23	23	100	1	13	14	13	14	0.481481	39.2609	27	27	21	20		1	1	no	T/T	No	1	89.8926	XM_008202026.2:c.-3630G>A; XM_015979646.1:c.2368+22C>T; XM_015979649.1:c.2359+22C>T; XM_015979659.1:c.-3627G>A			XM_015979646.1:c.2368+22C>T	No	-	LOC103314876	Gene	Gnomon	gene96		103314876	GeneID:103314876			Gene	LOC103314876	protein_coding
LGX	1254847^1254848	Insertion	-	CAA	No	3	Homozygous	21	21	100	1	12	14	12	14	0.461538	39.3548	26	26	23	23		1	1	no	CAA/CAA	No	1	200	XM_008202026.2:c.-3635-1_-3635insTTG; XM_015979646.1:c.2369-21_2369-20insAAC; XM_015979649.1:c.2360-21_2360-20insAAC; XM_015979659.1:c.-3632-1_-3632insTTG			XM_015979646.1:c.2369-21_2369-20insAAC	No	-	LOC103314876	Gene	Gnomon	gene96		103314876	GeneID:103314876			Gene	LOC103314876	protein_coding
LGX	1254852	SNV	A	C	No	1	Homozygous	22	22	100	1	13	13	13	13	0.5	39.6818	26	26	19	19		1	1	no	C/C	No	1	85.3435	XM_008202026.2:c.-3640T>G; XM_015979646.1:c.2369-17A>C; XM_015979649.1:c.2360-17A>C; XM_015979659.1:c.-3637T>G			XM_015979646.1:c.2369-17A>C	No	-	LOC103314876	Gene	Gnomon	gene96		103314876	GeneID:103314876			Gene	LOC103314876	protein_coding
LGX	1255302	SNV	G	A	No	1	Homozygous	21	21	100	1	5	17	5	17	0.227273	38.9048	22	22	15	13		1	1	no	A/A	No	1	83.8754	XM_008202026.2:c.-4090C>T; XM_015979646.1:c.2802G>A; XM_015979649.1:c.2793G>A; XM_015979659.1:c.-4087C>T			XM_015979646.1:c.2802G>A	No	No	LOC103314876	Gene	Gnomon	gene96		<a href="https://www.ncbi.nlm.nih.gov/entrez/query.fcgi?db=gene&cmd=Retrieve&dopt=full_report&list_uids=103314876">103314876</a>, <a href="https://www.ncbi.nlm.nih.gov/entrez/query.fcgi?db=gene&cmd=Retrieve&dopt=full_report&list_uids=103314876">103314876</a>, <a href="https://www.ncbi.nlm.nih.gov/entrez/query.fcgi?db=gene&cmd=Retrieve&dopt=full_report&list_uids=103314876">103314876</a>	GeneID:103314876			Gene	LOC103314876	protein_coding
LGX	1255411^1255412	Insertion	-	TT	No	2	Homozygous	23	23	100	1	16	10	16	10	0.384615	39.1957	26	26	16	17		1	1	no	TT/TT	No	1	200	XM_008202026.2:c.-4201_-4200dup; XM_015979646.1:c.2863+49_2863+50dup; XM_015979649.1:c.2854+49_2854+50dup; XM_015979659.1:c.-4198_-4197dup			XM_015979646.1:c.2863+49_2863+50dup	No	-	LOC103314876	Gene	Gnomon	gene96		103314876	GeneID:103314876			Gene	LOC103314876	protein_coding
LGX	1255480	SNV	C	T	No	1	Homozygous	24	24	100	1	16	9	16	9	0.36	38.9583	25	25	15	16		1	1	no	T/T	No	1	92.8963	XM_008202026.2:c.-4268G>A; XM_015979646.1:c.2863+117C>T; XM_015979649.1:c.2854+117C>T; XM_015979659.1:c.-4265G>A			XM_015979646.1:c.2863+117C>T	No	-	LOC103314876	Gene	Gnomon	gene96		103314876	GeneID:103314876			Gene	LOC103314876	protein_coding
LGX	1255485	SNV	A	T	No	1	Homozygous	24	24	100	1	16	9	16	9	0.36	39.1667	25	25	15	16		1	1	no	T/T	No	1	92.8976	XM_008202026.2:c.-4273T>A; XM_015979646.1:c.2863+122A>T; XM_015979649.1:c.2854+122A>T; XM_015979659.1:c.-4270T>A			XM_015979646.1:c.2863+122A>T	No	-	LOC103314876	Gene	Gnomon	gene96		103314876	GeneID:103314876			Gene	LOC103314876	protein_coding
LGX	1255644	SNV	T	C	No	1	Homozygous	24	24	100	1	10	16	10	16	0.384615	38.375	26	26	18	17		1	1	no	C/C	No	1	91.3556	XM_008202026.2:c.-4432A>G; XM_015979646.1:c.2863+281T>C; XM_015979649.1:c.2854+281T>C; XM_015979659.1:c.-4429A>G			XM_015979646.1:c.2863+281T>C	No	-	LOC103314876	Gene	Gnomon	gene96		103314876	GeneID:103314876			Gene	LOC103314876	protein_coding
LGX	1255664..1255665	MNV	TT	CC	No	2	Homozygous	22	22	100	1	9	14	9	14	0.391304	39	23	23	19	19		1	1	no	CC/CC	No	1	200	XM_008202026.2:c.-4453_-4452delinsGG; XM_015979646.1:c.2863+301_2863+302delinsCC; XM_015979649.1:c.2854+301_2854+302delinsCC; XM_015979659.1:c.-4450_-4449delinsGG			XM_015979646.1:c.2863+301_2863+302delinsCC	No	-	LOC103314876	Gene	Gnomon	gene96		103314876	GeneID:103314876			Gene	LOC103314876	protein_coding
LGX	1255677	SNV	A	C	No	1	Homozygous	23	23	100	1	10	15	10	15	0.4	39.1739	25	25	19	19		1	1	no	C/C	No	1	88.3482	XM_008202026.2:c.-4465T>G; XM_015979646.1:c.2863+314A>C; XM_015979649.1:c.2854+314A>C; XM_015979659.1:c.-4462T>G			XM_015979646.1:c.2863+314A>C	No	-	LOC103314876	Gene	Gnomon	gene96		103314876	GeneID:103314876			Gene	LOC103314876	protein_coding
LGX	1255687	SNV	C	T	No	1	Homozygous	23	23	100	1	11	14	11	14	0.44	38.8696	25	25	19	19		1	1	no	T/T	No	1	89.8923	XM_008202026.2:c.-4475G>A; XM_015979646.1:c.2863+324C>T; XM_015979649.1:c.2854+324C>T; XM_015979659.1:c.-4472G>A			XM_015979646.1:c.2863+324C>T	No	-	LOC103314876	Gene	Gnomon	gene96		103314876	GeneID:103314876			Gene	LOC103314876	protein_coding
LGX	1255736	SNV	G	T	No	1	Homozygous	28	28	100	1	17	19	17	19	0.472222	37.6429	36	36	23	22		1	1	no	T/T	No	1	104.937	XM_008202026.2:c.-4524C>A; XM_015979646.1:c.2863+373G>T; XM_015979649.1:c.2854+373G>T; XM_015979659.1:c.-4521C>A			XM_015979646.1:c.2863+373G>T	No	-	LOC103314876	Gene	Gnomon	gene96		103314876	GeneID:103314876			Gene	LOC103314876	protein_coding
LGX	1255765	SNV	T	C	No	1	Homozygous	27	27	100	1	14	16	14	16	0.466667	38.8889	30	30	21	21		1	1	no	C/C	No	1	100.389	XM_008202026.2:c.-4553A>G; XM_015979646.1:c.2863+402T>C; XM_015979649.1:c.2854+402T>C; XM_015979659.1:c.-4550A>G			XM_015979646.1:c.2863+402T>C	No	-	LOC103314876	Gene	Gnomon	gene96		103314876	GeneID:103314876			Gene	LOC103314876	protein_coding
LGX	1255785^1255786	Insertion	-	T	No	1	Homozygous	24	24	100	1	11	15	11	15	0.423077	38.75	26	26	21	20		1	1	no	T/T	No	1	92.9055	XM_008202026.2:c.-4574dup; XM_015979646.1:c.2863+429dup; XM_015979649.1:c.2854+429dup; XM_015979659.1:c.-4571dup			XM_015979646.1:c.2863+429dup	No	-	LOC103314876	Gene	Gnomon	gene96		103314876	GeneID:103314876			Gene	LOC103314876	protein_coding
LGX	1255835	SNV	A	T	No	1	Homozygous	20	20	100	1	10	12	10	12	0.454545	38.7	22	22	13	14		1	1	no	T/T	No	1	80.8674	XM_008202026.2:c.-4623T>A; XM_015979646.1:c.2863+472A>T; XM_015979649.1:c.2854+472A>T; XM_015979659.1:c.-4620T>A; XM_966847.3:c.*2060T>A			XM_015979646.1:c.2863+472A>T	No	-	LOC103314876	Gene	Gnomon	gene96		103314876	GeneID:103314876			Gene	LOC103314876	protein_coding
LGX	1256221	SNV	A	G	No	1	Homozygous	26	26	100	1	17	14	17	14	0.451613	37.6154	31	31	18	18		1	1	no	G/G	No	1	97.3742	XM_008202026.2:c.-5009T>C; XM_015979646.1:c.2864-129A>G; XM_015979649.1:c.2855-129A>G; XM_015979659.1:c.-5006T>C; XM_966847.3:c.*1674T>C			XM_015979646.1:c.2864-129A>G	No	-	LOC103314876	Gene	Gnomon	gene96		103314876	GeneID:103314876			Gene	LOC103314876	protein_coding
LGX	1257061	SNV	T	A	No	1	Homozygous	20	20	100	1	7	16	7	16	0.304348	37.5	23	23	17	16		1	1	no	A/A	No	1	80.8764	XM_015979646.1:c.3568+7T>A; XM_015979649.1:c.3559+7T>A; XM_966847.3:c.*834A>T			XM_015979646.1:c.3568+7T>A	No	-	LOC103314876	Gene	Gnomon	gene96		103314876	GeneID:103314876			Gene	LOC103314876	protein_coding
LGX	1257073	SNV	T	A	No	1	Homozygous	25	25	100	1	15	14	15	14	0.482759	37.44	29	29	19	19		1	1	no	A/A	No	1	95.9187	XM_015979646.1:c.3568+19T>A; XM_015979649.1:c.3559+19T>A; XM_966847.3:c.*822A>T			XM_015979646.1:c.3568+19T>A	No	-	LOC103314876	Gene	Gnomon	gene96		103314876	GeneID:103314876			Gene	LOC103314876	protein_coding
LGX	1257131	SNV	T	C	No	1	Homozygous	29	29	100	1	21	13	21	13	0.382353	37.2414	34	34	21	24		1	1	no	C/C	No	1	106.41	XM_015979646.1:c.3594T>C; XM_015979649.1:c.3585T>C; XM_966847.3:c.*764A>G			XM_015979646.1:c.3594T>C	No	No	LOC103314876	Gene	Gnomon	gene96		<a href="https://www.ncbi.nlm.nih.gov/entrez/query.fcgi?db=gene&cmd=Retrieve&dopt=full_report&list_uids=103314876">103314876</a>, <a href="https://www.ncbi.nlm.nih.gov/entrez/query.fcgi?db=gene&cmd=Retrieve&dopt=full_report&list_uids=103314876">103314876</a>, <a href="https://www.ncbi.nlm.nih.gov/entrez/query.fcgi?db=gene&cmd=Retrieve&dopt=full_report&list_uids=103314876">103314876</a>	GeneID:103314876			Gene	LOC103314876	protein_coding
LGX	1257206	SNV	C	T	No	1	Homozygous	23	23	100	1	4	20	4	20	0.166667	37.913	24	24	14	18		1	1	no	T/T	No	1	89.9019	XM_015979646.1:c.3669C>T; XM_015979649.1:c.3660C>T; XM_966847.3:c.*689G>A			XM_015979646.1:c.3669C>T	No	No	LOC103314876	Gene	Gnomon	gene96		<a href="https://www.ncbi.nlm.nih.gov/entrez/query.fcgi?db=gene&cmd=Retrieve&dopt=full_report&list_uids=103314876">103314876</a>, <a href="https://www.ncbi.nlm.nih.gov/entrez/query.fcgi?db=gene&cmd=Retrieve&dopt=full_report&list_uids=103314876">103314876</a>, <a href="https://www.ncbi.nlm.nih.gov/entrez/query.fcgi?db=gene&cmd=Retrieve&dopt=full_report&list_uids=103314876">103314876</a>	GeneID:103314876			Gene	LOC103314876	protein_coding
LGX	1257509	SNV	G	A	No	1	Homozygous	26	26	100	1	19	10	19	10	0.344828	38.9615	29	29	16	18		1	1	no	A/A	No	1	98.9147	XM_015979646.1:c.*225G>A; XM_015979649.1:c.*225G>A; XM_966847.3:c.*386C>T				No	-
LGX	1257521	Replacement	G	ATCA	No	4	Homozygous	24	24	100	1	17	10	17	10	0.37037	39.7396	27	27	16	18		1	1	no	ATCA/ATCA	No	1	200	XM_015979646.1:c.*237delinsATCA; XM_015979649.1:c.*237delinsATCA; XM_966847.3:c.*374delinsTGAT				No	-
LGX	1258110	SNV	C	A	No	1	Homozygous	24	24	100	1	22	6	22	6	0.214286	36.7083	28	28	17	15		1	1	no	A/A	No	1	92.9087	XM_015979646.1:c.*826C>A; XM_015979649.1:c.*826C>A; XM_966847.3:c.1893+17G>T			XM_966847.3:c.1893+17G>T	No	-	LOC660631	Gene	Gnomon	gene97		660631	GeneID:660631			Gene	LOC660631	protein_coding
LGX	1258989	SNV	A	G	No	1	Homozygous	23	23	100	1	13	12	13	12	0.48	39.0435	25	25	13	16		1	1	no	G/G	No	1	88.3514	XM_015979646.1:c.*1705A>G; XM_015979649.1:c.*1705A>G; XM_966847.3:c.1077T>C			XM_966847.3:c.1077T>C	No	No	LOC660631	Gene	Gnomon	gene97		<a href="https://www.ncbi.nlm.nih.gov/entrez/query.fcgi?db=gene&cmd=Retrieve&dopt=full_report&list_uids=660631">660631</a>, <a href="https://www.ncbi.nlm.nih.gov/entrez/query.fcgi?db=gene&cmd=Retrieve&dopt=full_report&list_uids=660631">660631</a>	GeneID:660631			Gene	LOC660631	protein_coding
LGX	1261298^1261299	Insertion	-	T	No	1	Homozygous	22	22	100	1	15	9	15	9	0.375	36.5455	24	24	16	18		1	1	no	T/T	No	1	86.897	XM_966738.4:c.-3127dup; XM_966847.3:c.-144dup			XM_966847.3:c.-144dup	No	-	LOC660631	Gene	Gnomon	gene97		<a href="https://www.ncbi.nlm.nih.gov/entrez/query.fcgi?db=gene&cmd=Retrieve&dopt=full_report&list_uids=660631">660631</a>, <a href="https://www.ncbi.nlm.nih.gov/entrez/query.fcgi?db=gene&cmd=Retrieve&dopt=full_report&list_uids=660631">660631</a>	GeneID:660631			Gene	LOC660631	protein_coding
LGX	1261353	SNV	A	G	No	1	Homozygous	27	27	100	1	6	22	6	22	0.214286	38.1481	28	28	20	21		1	1	no	G/G	No	1	100.388	XM_966738.4:c.-3074A>G; XM_966847.3:c.-198T>C				No	-
LGX	1261642	SNV	A	G	No	1	Homozygous	23	23	100	1	16	10	16	10	0.384615	38.4783	26	26	18	17		1	1	no	G/G	No	1	88.3424	XM_966738.4:c.-2785A>G; XM_966847.3:c.-487T>C				No	-
LGX	1261959	SNV	A	G	No	1	Homozygous	21	21	100	1	10	13	10	13	0.434783	37.619	23	23	17	17		1	1	no	G/G	No	1	82.3308	XM_966738.4:c.-2468A>G; XM_966847.3:c.-804T>C				No	-
LGX	1262184..1262186	Deletion	TCA	-	No	3	Homozygous	21	21	100	1	10	14	10	14	0.416667	38.619	24	24	17	19		1	1	no	-/-	No	1	200	XM_966738.4:c.-2237_-2235del; XM_966847.3:c.-1031_-1029del				No	-
LGX	1262421	SNV	G	A	No	1	Homozygous	24	24	100	1	13	14	13	14	0.481481	39.5	27	27	19	20		1	1	no	A/A	No	1	92.901	XM_966738.4:c.-2006G>A; XM_966847.3:c.-1266C>T				No	-
LGX	1265695	SNV	C	A	No	1	Homozygous	33	33	100	1	12	23	12	23	0.342857	36.4242	35	35	18	20		1	1	no	A/A	No	1	116.966	XM_008202023.2:c.-5040C>A; XM_966681.4:c.-5040C>A; XM_966738.4:c.573C>A; XM_966847.3:c.-4540G>T			XM_966738.4:c.573C>A	No	No	LOC660513	Gene	Gnomon	gene98		<a href="https://www.ncbi.nlm.nih.gov/entrez/query.fcgi?db=gene&cmd=Retrieve&dopt=full_report&list_uids=660513">660513</a>, <a href="https://www.ncbi.nlm.nih.gov/entrez/query.fcgi?db=gene&cmd=Retrieve&dopt=full_report&list_uids=660513">660513</a>	GeneID:660513			Gene	LOC660513	protein_coding
LGX	1267539	SNV	T	C	No	1	Homozygous	31	31	100	1	17	18	17	18	0.485714	39.0645	35	35	22	23		1	1	no	C/C	No	1	112.423	XM_008202023.2:c.-3196T>C; XM_966681.4:c.-3196T>C; XM_966738.4:c.*1766T>C				No	-
LGX	1267596	SNV	A	G	No	1	Homozygous	24	24	100	1	18	8	18	8	0.307692	36.2917	26	26	18	19		1	1	no	G/G	No	1	91.3545	XM_008202023.2:c.-3139A>G; XM_966681.4:c.-3139A>G; XM_966738.4:c.*1823A>G				No	-
LGX	1268172	SNV	G	A	No	1	Homozygous	23	23	100	1	12	13	12	13	0.48	36.5652	25	25	16	18		1	1	no	A/A	No	1	89.8973	XM_008202023.2:c.-2563G>A; XM_966681.4:c.-2563G>A				No	-
LGX	1268619	SNV	T	C	No	1	Homozygous	22	22	100	1	14	9	14	9	0.391304	39.5455	23	23	16	18		1	1	no	C/C	No	1	85.3433	XM_008202023.2:c.-2116T>C; XM_966681.4:c.-2116T>C				No	-
LGX	1268935	SNV	C	A	No	1	Homozygous	26	26	100	1	6	20	6	20	0.230769	36.6154	26	26	11	17		1	1	no	A/A	No	1	98.9203	XM_008202023.2:c.-1800C>A; XM_966681.4:c.-1800C>A				No	-
LGX	1268938	SNV	T	C	No	1	Homozygous	26	26	100	1	7	19	7	19	0.269231	38.5769	26	26	12	17		1	1	no	C/C	No	1	97.3797	XM_008202023.2:c.-1797T>C; XM_966681.4:c.-1797T>C				No	-
LGX	1268983	SNV	C	T	No	1	Homozygous	20	20	100	1	6	16	6	16	0.272727	37.6	22	22	12	12		1	1	no	T/T	No	1	80.8752	XM_008202023.2:c.-1752C>T; XM_966681.4:c.-1752C>T				No	-
LGX	1270029	SNV	A	T	No	1	Homozygous	20	20	100	1	15	6	15	6	0.285714	39.6	21	21	15	16		1	1	no	T/T	No	1	80.8656	XM_008202023.2:c.-706A>T; XM_966681.4:c.-706A>T				No	-
LGX	1270287	SNV	G	A	No	1	Homozygous	32	32	100	1	11	23	11	23	0.323529	37.5312	34	34	18	22		1	1	no	A/A	No	1	116.965	XM_008202023.2:c.-448G>A; XM_966681.4:c.-448G>A				No	-
LGX	1272216	SNV	A	C	No	1	Homozygous	23	23	100	1	6	17	6	17	0.26087	35.1739	23	23	16	17		1	1	no	C/C	No	1	88.3361	XM_008202023.2:c.1132+24A>C; XM_966681.4:c.1132+24A>C			XM_008202023.2:c.1132+24A>C	No	-	LOC660451	Gene	Gnomon	gene99		660451	GeneID:660451			Gene	LOC660451	protein_coding
LGX	1272885	SNV	G	T	No	1	Homozygous	37	37	100	1	24	18	24	18	0.428571	37.7838	42	42	22	24		1	1	no	T/T	No	1	128.984	XM_008202023.2:c.1653G>T; XM_966681.4:c.1653G>T			XM_008202023.2:c.1653G>T	No	No	LOC660451	Gene	Gnomon	gene99		<a href="https://www.ncbi.nlm.nih.gov/entrez/query.fcgi?db=gene&cmd=Retrieve&dopt=full_report&list_uids=660451">660451</a>, <a href="https://www.ncbi.nlm.nih.gov/entrez/query.fcgi?db=gene&cmd=Retrieve&dopt=full_report&list_uids=660451">660451</a>, <a href="https://www.ncbi.nlm.nih.gov/entrez/query.fcgi?db=gene&cmd=Retrieve&dopt=full_report&list_uids=660451">660451</a>	GeneID:660451			Gene	LOC660451	protein_coding
LGX	1272993	SNV	T	C	No	1	Homozygous	23	23	100	1	8	15	8	15	0.347826	38.2609	23	23	16	18		1	1	no	C/C	No	1	88.3534	XM_008202023.2:c.1730-15T>C; XM_966681.4:c.1730-15T>C			XM_008202023.2:c.1730-15T>C	No	-	LOC660451	Gene	Gnomon	gene99		660451	GeneID:660451			Gene	LOC660451	protein_coding
LGX	1273075	SNV	A	G	No	1	Homozygous	31	31	100	1	21	12	21	12	0.363636	38.9032	33	33	19	24		1	1	no	G/G	No	1	112.424	XM_008202023.2:c.1797A>G; XM_966681.4:c.1797A>G			XM_008202023.2:c.1797A>G	No	No	LOC660451	Gene	Gnomon	gene99		<a href="https://www.ncbi.nlm.nih.gov/entrez/query.fcgi?db=gene&cmd=Retrieve&dopt=full_report&list_uids=660451">660451</a>, <a href="https://www.ncbi.nlm.nih.gov/entrez/query.fcgi?db=gene&cmd=Retrieve&dopt=full_report&list_uids=660451">660451</a>, <a href="https://www.ncbi.nlm.nih.gov/entrez/query.fcgi?db=gene&cmd=Retrieve&dopt=full_report&list_uids=660451">660451</a>	GeneID:660451			Gene	LOC660451	protein_coding
LGX	1273174	SNV	A	G	No	1	Homozygous	21	21	100	1	9	15	9	15	0.375	38	24	24	16	18		1	1	no	G/G	No	1	82.3341	XM_008202023.2:c.1896A>G; XM_966681.4:c.1896A>G			XM_008202023.2:c.1896A>G	No	No	LOC660451	Gene	Gnomon	gene99		<a href="https://www.ncbi.nlm.nih.gov/entrez/query.fcgi?db=gene&cmd=Retrieve&dopt=full_report&list_uids=660451">660451</a>, <a href="https://www.ncbi.nlm.nih.gov/entrez/query.fcgi?db=gene&cmd=Retrieve&dopt=full_report&list_uids=660451">660451</a>, <a href="https://www.ncbi.nlm.nih.gov/entrez/query.fcgi?db=gene&cmd=Retrieve&dopt=full_report&list_uids=660451">660451</a>	GeneID:660451			Gene	LOC660451	protein_coding
LGX	1273391	SNV	A	G	No	1	Homozygous	21	21	100	1	7	15	7	15	0.318182	38.0476	22	22	14	14		1	1	no	G/G	No	1	82.3353	XM_008202023.2:c.2005+108A>G; XM_966681.4:c.2005+108A>G			XM_008202023.2:c.2005+108A>G	No	-	LOC660451	Gene	Gnomon	gene99		660451	GeneID:660451			Gene	LOC660451	protein_coding
LGX	1273591	SNV	A	G	No	1	Homozygous	21	21	100	1	12	17	12	17	0.413793	37.6667	29	29	15	15		1	1	no	G/G	No	1	82.3249	XM_008202023.2:c.2005+308A>G; XM_966681.4:c.2005+308A>G			XM_008202023.2:c.2005+308A>G	No	-	LOC660451	Gene	Gnomon	gene99		660451	GeneID:660451			Gene	LOC660451	protein_coding
LGX	1274340..1274341	MNV	AC	CT	No	2	Homozygous	20	20	100	1	10	11	10	11	0.47619	37.575	21	21	16	18		1	1	no	CT/CT	No	1	200	XM_008202023.2:c.2006-155_2006-154delinsCT; XM_966681.4:c.2006-167_2006-166delinsCT			XM_008202023.2:c.2006-155_2006-154delinsCT	No	-	LOC660451	Gene	Gnomon	gene99		660451	GeneID:660451			Gene	LOC660451	protein_coding
LGX	1274904	SNV	G	C	No	1	Homozygous	32	32	100	1	19	17	19	17	0.472222	36.9062	36	36	21	20		1	1	no	C/C	No	1	115.431	XM_008202023.2:c.2415G>C; XM_966627.4:c.*1705C>G; XM_966681.4:c.2403G>C			XM_008202023.2:c.2415G>C	No	No	LOC660451	Gene	Gnomon	gene99		<a href="https://www.ncbi.nlm.nih.gov/entrez/query.fcgi?db=gene&cmd=Retrieve&dopt=full_report&list_uids=660451">660451</a>, <a href="https://www.ncbi.nlm.nih.gov/entrez/query.fcgi?db=gene&cmd=Retrieve&dopt=full_report&list_uids=660451">660451</a>, <a href="https://www.ncbi.nlm.nih.gov/entrez/query.fcgi?db=gene&cmd=Retrieve&dopt=full_report&list_uids=660451">660451</a>	GeneID:660451			Gene	LOC660451	protein_coding
LGX	1275237	SNV	A	G	No	1	Homozygous	26	26	100	1	10	18	10	18	0.357143	37.1923	28	28	18	18		1	1	no	G/G	No	1	97.3804	XM_008202023.2:c.*264A>G; XM_966627.4:c.*1372T>C; XM_966681.4:c.*264A>G			XM_008202023.2:c.*264A>G	No	-	LOC660451	Gene	Gnomon	gene99		<a href="https://www.ncbi.nlm.nih.gov/entrez/query.fcgi?db=gene&cmd=Retrieve&dopt=full_report&list_uids=660451">660451</a>, <a href="https://www.ncbi.nlm.nih.gov/entrez/query.fcgi?db=gene&cmd=Retrieve&dopt=full_report&list_uids=660451">660451</a>, <a href="https://www.ncbi.nlm.nih.gov/entrez/query.fcgi?db=gene&cmd=Retrieve&dopt=full_report&list_uids=660451">660451</a>	GeneID:660451			Gene	LOC660451	protein_coding
LGX	1276188	SNV	G	A	No	1	Homozygous	25	25	100	1	13	13	13	13	0.5	38.32	26	26	15	17		1	1	no	A/A	No	1	95.9123	XM_008202023.2:c.*1215G>A; XM_966627.4:c.*421C>T; XM_966681.4:c.*1215G>A				No	-
LGX	1276362	SNV	C	T	No	1	Homozygous	24	24	100	1	10	19	10	19	0.344828	38.5417	29	29	20	18		1	1	no	T/T	No	1	92.9027	XM_008202023.2:c.*1389C>T; XM_966627.4:c.*247G>A; XM_966681.4:c.*1389C>T				No	-
LGX	1277016	SNV	G	C	No	1	Homozygous	32	32	100	1	15	26	15	26	0.365854	36.7188	41	41	21	19		1	1	no	C/C	No	1	115.431	XM_008202023.2:c.*2043G>C; XM_966627.4:c.535C>G; XM_966681.4:c.*2043G>C	XP_971720.1:p.Arg179Gly	XP_971720.1:p.Arg179Gly	XM_966627.4:c.535C>G	No	Yes	LOC660392	Gene	Gnomon	gene100		<a href="https://www.ncbi.nlm.nih.gov/entrez/query.fcgi?db=gene&cmd=Retrieve&dopt=full_report&list_uids=660392">660392</a>, <a href="https://www.ncbi.nlm.nih.gov/entrez/query.fcgi?db=gene&cmd=Retrieve&dopt=full_report&list_uids=660392">660392</a>	GeneID:660392			Gene	LOC660392	protein_coding
LGX	1278772	SNV	C	A	No	1	Homozygous	20	20	100	1	7	13	7	13	0.35	36.9	20	20	15	15		1	1	no	A/A	No	1	80.8716	XM_015979609.1:c.*684G>T; XM_015979612.1:c.*684G>T; XM_966569.3:c.*684G>T; XM_966627.4:c.155-138G>T			XM_966627.4:c.155-138G>T	No	-	LOC660392	Gene	Gnomon	gene100		660392	GeneID:660392			Gene	LOC660392	protein_coding
LGX	1278776	Deletion	A	-	No	1	Homozygous	21	21	100	1	8	13	8	13	0.380952	37.7619	21	21	15	15		1	1	no	-/-	No	1	90.0201	XM_015979609.1:c.*680del; XM_015979612.1:c.*680del; XM_966569.3:c.*680del; XM_966627.4:c.155-142del			XM_966627.4:c.155-142del	No	-	LOC660392	Gene	Gnomon	gene100		660392	GeneID:660392			Gene	LOC660392	protein_coding
LGX	1278787^1278788	Insertion	-	A	No	1	Homozygous	22	22	100	1	8	15	8	15	0.347826	39.4091	23	23	16	14		1	1	no	A/A	No	1	86.8863	XM_015979609.1:c.*668dup; XM_015979612.1:c.*668dup; XM_966569.3:c.*668dup; XM_966627.4:c.155-154dup			XM_966627.4:c.155-154dup	No	-	LOC660392	Gene	Gnomon	gene100		660392	GeneID:660392			Gene	LOC660392	protein_coding
LGX	1278841	SNV	C	T	No	1	Homozygous	21	21	100	1	14	9	14	9	0.391304	37.7619	23	23	16	18		1	1	no	T/T	No	1	83.8812	XM_015979609.1:c.*615G>A; XM_015979612.1:c.*615G>A; XM_966569.3:c.*615G>A; XM_966627.4:c.154+158G>A			XM_966627.4:c.154+158G>A	No	-	LOC660392	Gene	Gnomon	gene100		660392	GeneID:660392			Gene	LOC660392	protein_coding
LGX	1279670	SNV	A	T	No	1	Homozygous	28	28	100	1	22	9	22	9	0.290323	36.8571	31	31	17	22		1	1	no	T/T	No	1	104.943	XM_015979609.1:c.1091T>A; XM_015979612.1:c.1091T>A; XM_966569.3:c.1091T>A; XM_966627.4:c.-518T>A	XP_971662.1:p.Val364Glu; XP_015835098.1:p.Val364Glu; XP_015835095.1:p.Val364Glu	XP_971662.1:p.Val364Glu	XM_966569.3:c.1091T>A	No	Yes	LOC660326	Gene	Gnomon	gene101		<a href="https://www.ncbi.nlm.nih.gov/entrez/query.fcgi?db=gene&cmd=Retrieve&dopt=full_report&list_uids=660326">660326</a>, <a href="https://www.ncbi.nlm.nih.gov/entrez/query.fcgi?db=gene&cmd=Retrieve&dopt=full_report&list_uids=660326">660326</a>, <a href="https://www.ncbi.nlm.nih.gov/entrez/query.fcgi?db=gene&cmd=Retrieve&dopt=full_report&list_uids=660326">660326</a>, <a href="https://www.ncbi.n…	GeneID:660326			Gene	LOC660326	protein_coding
LGX	1279714	SNV	C	T	No	1	Homozygous	31	31	100	1	19	14	19	14	0.424242	38.7742	33	33	19	21		1	1	no	T/T	No	1	113.951	XM_015979609.1:c.1047G>A; XM_015979612.1:c.1047G>A; XM_966569.3:c.1047G>A; XM_966627.4:c.-562G>A			XM_966569.3:c.1047G>A	No	No	LOC660326	Gene	Gnomon	gene101		<a href="https://www.ncbi.nlm.nih.gov/entrez/query.fcgi?db=gene&cmd=Retrieve&dopt=full_report&list_uids=660326">660326</a>, <a href="https://www.ncbi.nlm.nih.gov/entrez/query.fcgi?db=gene&cmd=Retrieve&dopt=full_report&list_uids=660326">660326</a>, <a href="https://www.ncbi.nlm.nih.gov/entrez/query.fcgi?db=gene&cmd=Retrieve&dopt=full_report&list_uids=660326">660326</a>, <a href="https://www.ncbi.n…	GeneID:660326			Gene	LOC660326	protein_coding
LGX	1279971	SNV	G	C	No	1	Homozygous	31	31	100	1	10	22	10	22	0.3125	37.5161	32	32	17	22		1	1	no	C/C	No	1	112.425	XM_015979609.1:c.834C>G; XM_015979612.1:c.834C>G; XM_966569.3:c.834C>G; XM_966627.4:c.-819C>G			XM_966569.3:c.834C>G	No	No	LOC660326	Gene	Gnomon	gene101		<a href="https://www.ncbi.nlm.nih.gov/entrez/query.fcgi?db=gene&cmd=Retrieve&dopt=full_report&list_uids=660326">660326</a>, <a href="https://www.ncbi.nlm.nih.gov/entrez/query.fcgi?db=gene&cmd=Retrieve&dopt=full_report&list_uids=660326">660326</a>, <a href="https://www.ncbi.nlm.nih.gov/entrez/query.fcgi?db=gene&cmd=Retrieve&dopt=full_report&list_uids=660326">660326</a>, <a href="https://www.ncbi.n…	GeneID:660326			Gene	LOC660326	protein_coding
LGX	1280024	SNV	A	G	No	1	Homozygous	38	38	100	1	18	21	18	21	0.461538	37.8947	39	39	22	27		1	1	no	G/G	No	1	133.471	XM_015979609.1:c.781T>C; XM_015979612.1:c.781T>C; XM_966569.3:c.781T>C; XM_966627.4:c.-872T>C			XM_966569.3:c.781T>C	No	No	LOC660326	Gene	Gnomon	gene101		<a href="https://www.ncbi.nlm.nih.gov/entrez/query.fcgi?db=gene&cmd=Retrieve&dopt=full_report&list_uids=660326">660326</a>, <a href="https://www.ncbi.nlm.nih.gov/entrez/query.fcgi?db=gene&cmd=Retrieve&dopt=full_report&list_uids=660326">660326</a>, <a href="https://www.ncbi.nlm.nih.gov/entrez/query.fcgi?db=gene&cmd=Retrieve&dopt=full_report&list_uids=660326">660326</a>, <a href="https://www.ncbi.n…	GeneID:660326			Gene	LOC660326	protein_coding
LGX	1280379	SNV	A	T	No	1	Homozygous	27	27	100	1	16	14	16	14	0.466667	38.4444	30	30	18	21		1	1	no	T/T	No	1	101.929	XM_015979609.1:c.471T>A; XM_015979612.1:c.471T>A; XM_966569.3:c.471T>A; XM_966627.4:c.-1227T>A			XM_966569.3:c.471T>A	No	No	LOC660326	Gene	Gnomon	gene101		<a href="https://www.ncbi.nlm.nih.gov/entrez/query.fcgi?db=gene&cmd=Retrieve&dopt=full_report&list_uids=660326">660326</a>, <a href="https://www.ncbi.nlm.nih.gov/entrez/query.fcgi?db=gene&cmd=Retrieve&dopt=full_report&list_uids=660326">660326</a>, <a href="https://www.ncbi.nlm.nih.gov/entrez/query.fcgi?db=gene&cmd=Retrieve&dopt=full_report&list_uids=660326">660326</a>, <a href="https://www.ncbi.n…	GeneID:660326			Gene	LOC660326	protein_coding
LGX	1280552	SNV	T	G	No	1	Homozygous	29	29	100	1	15	18	15	18	0.454545	39.069	33	33	21	19		1	1	no	G/G	No	1	106.405	XM_015979609.1:c.384A>C; XM_015979612.1:c.384A>C; XM_015979937.1:c.*2026A>C; XM_015979938.1:c.*2026A>C; XM_015979939.1:c.*2026A>C; XM_966516.3:c.*2026A>C; XM_966569.3:c.384A>C; XM_966627.4:c.-1400A>C			XM_966569.3:c.384A>C	No	No	LOC660326	Gene	Gnomon	gene101		<a href="https://www.ncbi.nlm.nih.gov/entrez/query.fcgi?db=gene&cmd=Retrieve&dopt=full_report&list_uids=660326">660326</a>, <a href="https://www.ncbi.nlm.nih.gov/entrez/query.fcgi?db=gene&cmd=Retrieve&dopt=full_report&list_uids=660326">660326</a>, <a href="https://www.ncbi.nlm.nih.gov/entrez/query.fcgi?db=gene&cmd=Retrieve&dopt=full_report&list_uids=660326">660326</a>, <a href="https://www.ncbi.n…	GeneID:660326			Gene	LOC660326	protein_coding
LGX	1280618	SNV	G	A	No	1	Homozygous	24	24	100	1	16	11	16	11	0.407407	35.8333	27	27	20	19		1	1	no	A/A	No	1	92.9057	XM_015979609.1:c.318C>T; XM_015979612.1:c.318C>T; XM_015979937.1:c.*1960C>T; XM_015979938.1:c.*1960C>T; XM_015979939.1:c.*1960C>T; XM_966516.3:c.*1960C>T; XM_966569.3:c.318C>T; XM_966627.4:c.-1466C>T			XM_966569.3:c.318C>T	No	No	LOC660326	Gene	Gnomon	gene101		<a href="https://www.ncbi.nlm.nih.gov/entrez/query.fcgi?db=gene&cmd=Retrieve&dopt=full_report&list_uids=660326">660326</a>, <a href="https://www.ncbi.nlm.nih.gov/entrez/query.fcgi?db=gene&cmd=Retrieve&dopt=full_report&list_uids=660326">660326</a>, <a href="https://www.ncbi.nlm.nih.gov/entrez/query.fcgi?db=gene&cmd=Retrieve&dopt=full_report&list_uids=660326">660326</a>, <a href="https://www.ncbi.n…	GeneID:660326			Gene	LOC660326	protein_coding
LGX	1280639	SNV	T	C	No	1	Homozygous	25	25	100	1	17	10	17	10	0.37037	36.84	27	27	19	20		1	1	no	C/C	No	1	94.3721	XM_015979609.1:c.297A>G; XM_015979612.1:c.297A>G; XM_015979937.1:c.*1939A>G; XM_015979938.1:c.*1939A>G; XM_015979939.1:c.*1939A>G; XM_966516.3:c.*1939A>G; XM_966569.3:c.297A>G; XM_966627.4:c.-1487A>G			XM_966569.3:c.297A>G	No	No	LOC660326	Gene	Gnomon	gene101		<a href="https://www.ncbi.nlm.nih.gov/entrez/query.fcgi?db=gene&cmd=Retrieve&dopt=full_report&list_uids=660326">660326</a>, <a href="https://www.ncbi.nlm.nih.gov/entrez/query.fcgi?db=gene&cmd=Retrieve&dopt=full_report&list_uids=660326">660326</a>, <a href="https://www.ncbi.nlm.nih.gov/entrez/query.fcgi?db=gene&cmd=Retrieve&dopt=full_report&list_uids=660326">660326</a>, <a href="https://www.ncbi.n…	GeneID:660326			Gene	LOC660326	protein_coding
LGX	1281451	Deletion	A	-	No	1	Homozygous	20	20	100	1	13	10	13	10	0.434783	36.9	23	23	12	16		1	1	no	-/-	No	1	89.7696	XM_015979609.1:c.-170del; XM_015979612.1:c.-150del; XM_015979937.1:c.*1127del; XM_015979938.1:c.*1127del; XM_015979939.1:c.*1127del; XM_966516.3:c.*1127del; XM_966569.3:c.-221del; XM_966627.4:c.-2299del				No	-
LGX	1281718	SNV	C	A	No	1	Homozygous	22	22	100	1	7	15	7	15	0.318182	38.6818	22	22	15	17		1	1	no	A/A	No	1	86.8874	XM_015979609.1:c.-437G>T; XM_015979612.1:c.-417G>T; XM_015979937.1:c.*860G>T; XM_015979938.1:c.*860G>T; XM_015979939.1:c.*860G>T; XM_966516.3:c.*860G>T; XM_966569.3:c.-488G>T; XM_966627.4:c.-2566G>T				No	-
LGX	1281792	SNV	G	C	No	1	Homozygous	22	22	100	1	14	10	14	10	0.416667	38	24	24	15	15		1	1	no	C/C	No	1	85.3403	XM_015979609.1:c.-511C>G; XM_015979612.1:c.-491C>G; XM_015979937.1:c.*786C>G; XM_015979938.1:c.*786C>G; XM_015979939.1:c.*786C>G; XM_966516.3:c.*786C>G; XM_966569.3:c.-562C>G; XM_966627.4:c.-2640C>G				No	-
LGX	1281985^1281986	Insertion	-	CT	No	2	Homozygous	20	20	100	1	8	15	8	15	0.347826	39.75	23	23	18	17		1	1	no	CT/CT	No	1	200	XM_015979609.1:c.-704-1_-704insAG; XM_015979612.1:c.-684-1_-684insAG; XM_015979937.1:c.*592_*592+1insAG; XM_015979938.1:c.*592_*592+1insAG; XM_015979939.1:c.*592_*592+1insAG; XM_966516.3:c.*592_*592+1insAG; XM_966569.3:c.-755-1_-755insAG; XM_966627.4:c.-2833-1_-2833insAG				No	-
LGX	1282184	SNV	T	A	No	1	Homozygous	21	21	100	1	15	9	15	9	0.375	37.4286	24	24	14	15		1	1	no	A/A	No	1	83.8808	XM_015979609.1:c.-903A>T; XM_015979612.1:c.-883A>T; XM_015979937.1:c.*394A>T; XM_015979938.1:c.*394A>T; XM_015979939.1:c.*394A>T; XM_966516.3:c.*394A>T; XM_966569.3:c.-954A>T; XM_966627.4:c.-3032A>T				No	-
LGX	1282192^1282193	Insertion	-	T	No	1	Homozygous	23	23	100	1	18	9	18	9	0.333333	37.7826	27	27	14	16		1	1	no	T/T	No	1	89.8919	XM_015979609.1:c.-912dup; XM_015979612.1:c.-892dup; XM_015979937.1:c.*385dup; XM_015979938.1:c.*385dup; XM_015979939.1:c.*385dup; XM_966516.3:c.*385dup; XM_966569.3:c.-963dup; XM_966627.4:c.-3041dup				No	-
LGX	1282267	SNV	T	C	No	1	Homozygous	26	26	100	1	19	17	19	17	0.472222	38.2308	36	36	19	20		1	1	no	C/C	No	1	97.3816	XM_015979609.1:c.-986A>G; XM_015979612.1:c.-966A>G; XM_015979937.1:c.*311A>G; XM_015979938.1:c.*311A>G; XM_015979939.1:c.*311A>G; XM_966516.3:c.*311A>G; XM_966569.3:c.-1037A>G; XM_966627.4:c.-3115A>G				No	-
LGX	1282802	SNV	G	T	No	1	Homozygous	22	22	100	1	17	7	17	7	0.291667	38.5455	24	24	16	19		1	1	no	T/T	No	1	86.8892	XM_015979609.1:c.-1521C>A; XM_015979612.1:c.-1501C>A; XM_015979937.1:c.286-24C>A; XM_015979938.1:c.250-24C>A; XM_015979939.1:c.250-24C>A; XM_966516.3:c.310-24C>A; XM_966569.3:c.-1572C>A; XM_966627.4:c.-3650C>A			XM_015979937.1:c.286-24C>A	No	-	LOC660267	Gene	Gnomon	gene102		660267	GeneID:660267			Gene	LOC660267	protein_coding
LGX	1283010	SNV	G	T	No	1	Homozygous	22	22	100	1	8	16	8	16	0.333333	36.0455	24	24	13	14		1	1	no	T/T	No	1	86.9018	XM_015979609.1:c.-1729C>A; XM_015979612.1:c.-1709C>A; XM_015979937.1:c.106-3C>A; XM_015979938.1:c.70-3C>A; XM_015979939.1:c.70-3C>A; XM_966516.3:c.130-3C>A; XM_966569.3:c.-1780C>A; XM_966627.4:c.-3858C>A			XM_015979937.1:c.106-3C>A	No	-	LOC660267	Gene	Gnomon	gene102		660267	GeneID:660267			Gene	LOC660267	protein_coding
LGX	1283071	Deletion	A	-	No	1	Homozygous	29	29	100	1	10	19	10	19	0.344828	38.5517	29	29	14	19		1	1	no	-/-	No	1	116.857	XM_015979609.1:c.-1790del; XM_015979612.1:c.-1770del; XM_015979937.1:c.105+41del; XM_015979938.1:c.69+41del; XM_015979939.1:c.69+41del; XM_966516.3:c.129+41del; XM_966569.3:c.-1841del; XM_966627.4:c.-3919del			XM_015979937.1:c.105+41del	No	-	LOC660267	Gene	Gnomon	gene102		660267	GeneID:660267			Gene	LOC660267	protein_coding
LGX	1283398	SNV	T	C	No	1	Homozygous	26	26	100	1	15	13	15	13	0.464286	38.6923	28	28	15	18		1	1	no	C/C	No	1	97.381	XM_015979609.1:c.-2117A>G; XM_015979612.1:c.-2097A>G; XM_015979937.1:c.-125A>G; XM_015979938.1:c.-156A>G; XM_015979939.1:c.-7-211A>G; XM_966516.3:c.-158A>G; XM_966569.3:c.-2168A>G; XM_966627.4:c.-4246A>G			XM_015979937.1:c.-125A>G	No	-	LOC660267	Gene	Gnomon	gene102		<a href="https://www.ncbi.nlm.nih.gov/entrez/query.fcgi?db=gene&cmd=Retrieve&dopt=full_report&list_uids=660267">660267</a>, <a href="https://www.ncbi.nlm.nih.gov/entrez/query.fcgi?db=gene&cmd=Retrieve&dopt=full_report&list_uids=660267">660267</a>, <a href="https://www.ncbi.nlm.nih.gov/entrez/query.fcgi?db=gene&cmd=Retrieve&dopt=full_report&list_uids=660267">660267</a>, <a href="https://www.ncbi.n…	GeneID:660267			Gene	LOC660267	protein_coding
LGX	1283400	SNV	C	T	No	1	Homozygous	25	25	100	1	14	16	14	16	0.466667	37.64	30	30	16	16		1	1	no	T/T	No	1	95.9117	XM_015979609.1:c.-2119G>A; XM_015979612.1:c.-2099G>A; XM_015979937.1:c.-127G>A; XM_015979938.1:c.-158G>A; XM_015979939.1:c.-7-213G>A; XM_966516.3:c.-160G>A; XM_966569.3:c.-2170G>A; XM_966627.4:c.-4248G>A			XM_015979937.1:c.-127G>A	No	-	LOC660267	Gene	Gnomon	gene102		<a href="https://www.ncbi.nlm.nih.gov/entrez/query.fcgi?db=gene&cmd=Retrieve&dopt=full_report&list_uids=660267">660267</a>, <a href="https://www.ncbi.nlm.nih.gov/entrez/query.fcgi?db=gene&cmd=Retrieve&dopt=full_report&list_uids=660267">660267</a>, <a href="https://www.ncbi.nlm.nih.gov/entrez/query.fcgi?db=gene&cmd=Retrieve&dopt=full_report&list_uids=660267">660267</a>, <a href="https://www.ncbi.n…	GeneID:660267			Gene	LOC660267	protein_coding
LGX	1283402	SNV	C	T	No	1	Homozygous	22	22	100	1	14	13	14	13	0.481481	37.1364	27	27	15	15		1	1	no	T/T	No	1	86.8938	XM_015979609.1:c.-2121G>A; XM_015979612.1:c.-2101G>A; XM_015979937.1:c.-129G>A; XM_015979938.1:c.-160G>A; XM_015979939.1:c.-7-215G>A; XM_966516.3:c.-162G>A; XM_966569.3:c.-2172G>A; XM_966627.4:c.-4250G>A			XM_015979937.1:c.-129G>A	No	-	LOC660267	Gene	Gnomon	gene102		<a href="https://www.ncbi.nlm.nih.gov/entrez/query.fcgi?db=gene&cmd=Retrieve&dopt=full_report&list_uids=660267">660267</a>, <a href="https://www.ncbi.nlm.nih.gov/entrez/query.fcgi?db=gene&cmd=Retrieve&dopt=full_report&list_uids=660267">660267</a>, <a href="https://www.ncbi.nlm.nih.gov/entrez/query.fcgi?db=gene&cmd=Retrieve&dopt=full_report&list_uids=660267">660267</a>, <a href="https://www.ncbi.n…	GeneID:660267			Gene	LOC660267	protein_coding
LGX	1283455	SNV	A	C	No	1	Homozygous	26	26	100	1	21	9	21	9	0.3	38.8846	30	30	20	19		1	1	no	C/C	No	1	97.3791	XM_015979609.1:c.-2174T>G; XM_015979612.1:c.-2154T>G; XM_015979937.1:c.-182T>G; XM_015979938.1:c.-213T>G; XM_015979939.1:c.-7-268T>G; XM_966516.3:c.-215T>G; XM_966569.3:c.-2225T>G; XM_966627.4:c.-4303T>G			XM_015979937.1:c.-182T>G	No	-	LOC660267	Gene	Gnomon	gene102		<a href="https://www.ncbi.nlm.nih.gov/entrez/query.fcgi?db=gene&cmd=Retrieve&dopt=full_report&list_uids=660267">660267</a>, <a href="https://www.ncbi.nlm.nih.gov/entrez/query.fcgi?db=gene&cmd=Retrieve&dopt=full_report&list_uids=660267">660267</a>, <a href="https://www.ncbi.nlm.nih.gov/entrez/query.fcgi?db=gene&cmd=Retrieve&dopt=full_report&list_uids=660267">660267</a>, <a href="https://www.ncbi.n…	GeneID:660267			Gene	LOC660267	protein_coding
LGX	1283772	SNV	T	A	No	1	Homozygous	26	26	100	1	8	21	8	21	0.275862	37.8846	29	29	18	18		1	1	no	A/A	No	1	95.91	XM_015979609.1:c.-2491A>T; XM_015979612.1:c.-2471A>T; XM_015979937.1:c.-499A>T; XM_015979938.1:c.-530A>T; XM_015979939.1:c.-7-585A>T; XM_966516.3:c.-532A>T; XM_966569.3:c.-2542A>T; XM_966627.4:c.-4620A>T			XM_015979937.1:c.-499A>T	No	-	LOC660267	Gene	Gnomon	gene102		<a href="https://www.ncbi.nlm.nih.gov/entrez/query.fcgi?db=gene&cmd=Retrieve&dopt=full_report&list_uids=660267">660267</a>, <a href="https://www.ncbi.nlm.nih.gov/entrez/query.fcgi?db=gene&cmd=Retrieve&dopt=full_report&list_uids=660267">660267</a>, <a href="https://www.ncbi.nlm.nih.gov/entrez/query.fcgi?db=gene&cmd=Retrieve&dopt=full_report&list_uids=660267">660267</a>, <a href="https://www.ncbi.n…	GeneID:660267			Gene	LOC660267	protein_coding
LGX	1285381	SNV	G	A	No	1	Homozygous	32	32	100	1	16	20	16	20	0.444444	36.7188	36	36	21	22		1	1	no	A/A	No	1	116.975	XM_015979609.1:c.-4100C>T; XM_015979612.1:c.-4080C>T; XM_015979937.1:c.-2108C>T; XM_015979938.1:c.-2139C>T; XM_015979939.1:c.-7-2194C>T; XM_966516.3:c.-2141C>T; XM_966569.3:c.-4151C>T			XM_015979937.1:c.-2108C>T	No	-	LOC660267	Gene	Gnomon	gene102		<a href="https://www.ncbi.nlm.nih.gov/entrez/query.fcgi?db=gene&cmd=Retrieve&dopt=full_report&list_uids=660267">660267</a>, <a href="https://www.ncbi.nlm.nih.gov/entrez/query.fcgi?db=gene&cmd=Retrieve&dopt=full_report&list_uids=660267">660267</a>	GeneID:660267			Gene	LOC660267	protein_coding
LGX	1287089	SNV	T	C	No	1	Homozygous	25	25	100	1	20	11	20	11	0.354839	38.68	31	31	16	20		1	1	no	C/C	No	1	94.3708	XM_015979937.1:c.-3816A>G; XM_015979938.1:c.-3847A>G; XM_015979939.1:c.-7-3902A>G; XM_966516.3:c.-3849A>G			XM_015979937.1:c.-3816A>G	No	-	LOC660267	Gene	Gnomon	gene102		<a href="https://www.ncbi.nlm.nih.gov/entrez/query.fcgi?db=gene&cmd=Retrieve&dopt=full_report&list_uids=660267">660267</a>, <a href="https://www.ncbi.nlm.nih.gov/entrez/query.fcgi?db=gene&cmd=Retrieve&dopt=full_report&list_uids=660267">660267</a>	GeneID:660267			Gene	LOC660267	protein_coding
LGX	1287551	SNV	A	G	No	1	Homozygous	23	23	100	1	9	16	9	16	0.36	38.5652	25	25	14	17		1	1	no	G/G	No	1	88.352	XM_015979937.1:c.-4278T>C; XM_015979938.1:c.-4309T>C; XM_015979939.1:c.-7-4364T>C; XM_966516.3:c.-4311T>C			XM_015979937.1:c.-4278T>C	No	-	LOC660267	Gene	Gnomon	gene102		<a href="https://www.ncbi.nlm.nih.gov/entrez/query.fcgi?db=gene&cmd=Retrieve&dopt=full_report&list_uids=660267">660267</a>, <a href="https://www.ncbi.nlm.nih.gov/entrez/query.fcgi?db=gene&cmd=Retrieve&dopt=full_report&list_uids=660267">660267</a>	GeneID:660267			Gene	LOC660267	protein_coding
LGX	1289028	SNV	G	T	No	1	Homozygous	21	21	100	1	15	12	15	12	0.444444	38.6667	27	27	14	18		1	1	no	T/T	No	1	83.875	XM_015979937.1:c.-5755C>A; XM_015979938.1:c.-5786C>A; XM_015979939.1:c.-7-5841C>A; XM_966516.3:c.-5788C>A			XM_015979939.1:c.-7-5841C>A	No	-	LOC660267	Gene	Gnomon	gene102		660267	GeneID:660267			Gene	LOC660267	protein_coding
LGX	1289746	SNV	C	A	No	1	Homozygous	23	23	100	1	13	11	13	11	0.458333	38.9565	24	24	16	15		1	1	no	A/A	No	1	89.8917	XM_015979937.1:c.-6473G>T; XM_015979939.1:c.-7-6559G>T			XM_015979939.1:c.-7-6559G>T	No	-	LOC660267	Gene	Gnomon	gene102		660267	GeneID:660267			Gene	LOC660267	protein_coding
LGX	1289763	SNV	G	A	No	1	Homozygous	23	23	100	1	12	11	12	11	0.478261	38	23	23	15	15		1	1	no	A/A	No	1	89.8931	XM_015979937.1:c.-6490C>T; XM_015979939.1:c.-7-6576C>T			XM_015979939.1:c.-7-6576C>T	No	-	LOC660267	Gene	Gnomon	gene102		660267	GeneID:660267			Gene	LOC660267	protein_coding
LGX	1291679	SNV	T	G	No	1	Homozygous	22	22	100	1	7	16	7	16	0.304348	37.8636	23	23	13	16		1	1	no	G/G	No	1	85.343	XM_015979937.1:c.-8406A>C; XM_015979939.1:c.-7-8492A>C			XM_015979939.1:c.-7-8492A>C	No	-	LOC660267	Gene	Gnomon	gene102		660267	GeneID:660267			Gene	LOC660267	protein_coding
LGX	1293146^1293147	Insertion	-	T	No	1	Homozygous	21	21	100	1	11	12	11	12	0.478261	38.619	23	23	15	17		1	1	no	T/T	No	1	83.8765	XM_015979937.1:c.-9874dup; XM_015979939.1:c.-7-9960dup			XM_015979939.1:c.-7-9960dup	No	-	LOC660267	Gene	Gnomon	gene102		660267	GeneID:660267			Gene	LOC660267	protein_coding
LGX	1297310	SNV	A	G	No	1	Homozygous	23	23	100	1	13	15	13	15	0.464286	38.2609	28	28	16	15		1	1	no	G/G	No	1	88.348	XM_015979939.1:c.-8+11237T>C			XM_015979939.1:c.-8+11237T>C	No	-	LOC660267	Gene	Gnomon	gene102		660267	GeneID:660267			Gene	LOC660267	protein_coding
LGX	1297328	SNV	A	G	No	1	Homozygous	21	21	100	1	13	14	13	14	0.481481	39.7619	27	27	17	16		1	1	no	G/G	No	1	82.3328	XM_015979939.1:c.-8+11219T>C			XM_015979939.1:c.-8+11219T>C	No	-	LOC660267	Gene	Gnomon	gene102		660267	GeneID:660267			Gene	LOC660267	protein_coding
LGX	1297344	SNV	G	A	No	1	Homozygous	21	21	100	1	11	16	11	16	0.407407	38.8095	27	27	17	16		1	1	no	A/A	No	1	83.8751	XM_015979939.1:c.-8+11203C>T			XM_015979939.1:c.-8+11203C>T	No	-	LOC660267	Gene	Gnomon	gene102		660267	GeneID:660267			Gene	LOC660267	protein_coding
LGX	1297347	SNV	G	A	No	1	Homozygous	20	20	100	1	9	16	9	16	0.36	39.45	25	25	16	15		1	1	no	A/A	No	1	80.8706	XM_015979939.1:c.-8+11200C>T			XM_015979939.1:c.-8+11200C>T	No	-	LOC660267	Gene	Gnomon	gene102		660267	GeneID:660267			Gene	LOC660267	protein_coding
LGX	1297349	SNV	G	A	No	1	Homozygous	20	20	100	1	9	16	9	16	0.36	39.05	25	25	16	15		1	1	no	A/A	No	1	80.8709	XM_015979939.1:c.-8+11198C>T			XM_015979939.1:c.-8+11198C>T	No	-	LOC660267	Gene	Gnomon	gene102		660267	GeneID:660267			Gene	LOC660267	protein_coding
LGX	1297781	SNV	G	A	No	1	Homozygous	22	22	100	1	12	14	12	14	0.461538	38.5	26	26	14	15		1	1	no	A/A	No	1	86.888	XM_015979939.1:c.-8+10766C>T			XM_015979939.1:c.-8+10766C>T	No	-	LOC660267	Gene	Gnomon	gene102		660267	GeneID:660267			Gene	LOC660267	protein_coding
LGX	1298483	SNV	C	G	No	1	Homozygous	28	28	100	1	16	12	16	12	0.428571	36.75	28	28	19	24		1	1	no	G/G	No	1	103.389	XM_015979939.1:c.-8+10064G>C			XM_015979939.1:c.-8+10064G>C	No	-	LOC660267	Gene	Gnomon	gene102		660267	GeneID:660267			Gene	LOC660267	protein_coding
LGX	1298990	SNV	C	A	No	1	Homozygous	25	25	100	1	6	20	6	20	0.230769	38.76	26	26	19	21		1	1	no	A/A	No	1	95.9129	XM_015979939.1:c.-8+9557G>T			XM_015979939.1:c.-8+9557G>T	No	-	LOC660267	Gene	Gnomon	gene102		660267	GeneID:660267			Gene	LOC660267	protein_coding
LGX	1302326^1302327	Insertion	-	A	No	1	Homozygous	22	22	100	1	17	14	17	14	0.451613	36.2273	31	31	11	15		1	1	no	A/A	No	1	86.9019	XM_008202022.2:c.-3624dup; XM_015979939.1:c.-8+6220dup			XM_015979939.1:c.-8+6220dup	No	-	LOC660267	Gene	Gnomon	gene102		660267	GeneID:660267			Gene	LOC660267	protein_coding
LGX	1302333	SNV	A	G	No	1	Homozygous	22	22	100	1	15	13	15	13	0.464286	36.7273	28	28	13	17		1	1	no	G/G	No	1	82.3355	XM_008202022.2:c.-3620A>G; XM_015979939.1:c.-8+6214T>C			XM_015979939.1:c.-8+6214T>C	No	-	LOC660267	Gene	Gnomon	gene102		660267	GeneID:660267			Gene	LOC660267	protein_coding
LGX	1302393	SNV	C	T	No	1	Homozygous	21	21	100	1	7	16	7	16	0.304348	39.4286	23	23	12	14		1	1	no	T/T	No	1	83.872	XM_008202022.2:c.-3560C>T; XM_015979939.1:c.-8+6154G>A			XM_015979939.1:c.-8+6154G>A	No	-	LOC660267	Gene	Gnomon	gene102		660267	GeneID:660267			Gene	LOC660267	protein_coding
LGX	1303541	SNV	A	G	No	1	Homozygous	21	21	100	1	13	9	13	9	0.409091	39.0476	22	22	15	15		1	1	no	G/G	No	1	82.3331	XM_008202022.2:c.-2412A>G; XM_015979939.1:c.-8+5006T>C			XM_015979939.1:c.-8+5006T>C	No	-	LOC660267	Gene	Gnomon	gene102		660267	GeneID:660267			Gene	LOC660267	protein_coding
LGX	1303617	SNV	G	C	No	1	Homozygous	22	22	100	1	8	15	8	15	0.347826	38.0909	23	23	17	15		1	1	no	C/C	No	1	85.3446	XM_008202022.2:c.-2336G>C; XM_015979939.1:c.-8+4930C>G			XM_015979939.1:c.-8+4930C>G	No	-	LOC660267	Gene	Gnomon	gene102		660267	GeneID:660267			Gene	LOC660267	protein_coding
LGX	1306089	SNV	C	G	No	1	Homozygous	26	26	100	1	12	20	12	20	0.375	38.0385	32	32	17	19		1	1	no	G/G	No	1	97.378	XM_008202022.2:c.58+79C>G; XM_015979939.1:c.-8+2458G>C			XM_008202022.2:c.58+79C>G	No	-	LOC660267, LOC660017	Gene, Gene	Gnomon, Gnomon	gene102, gene103		<a href="https://www.ncbi.nlm.nih.gov/entrez/query.fcgi?db=gene&cmd=Retrieve&dopt=full_report&list_uids=660267">660267</a>, <a href="https://www.ncbi.nlm.nih.gov/entrez/query.fcgi?db=gene&cmd=Retrieve&dopt=full_report&list_uids=660017">660017</a>	GeneID:660267, GeneID:660017			Gene, Gene	LOC660267, LOC660017	protein_coding, protein_coding
LGX	1306092	SNV	A	T	No	1	Homozygous	27	27	100	1	13	19	13	19	0.40625	37.1852	32	32	19	19		1	1	no	T/T	No	1	98.9153	XM_008202022.2:c.58+82A>T; XM_015979939.1:c.-8+2455T>A			XM_008202022.2:c.58+82A>T	No	-	LOC660267, LOC660017	Gene, Gene	Gnomon, Gnomon	gene102, gene103		<a href="https://www.ncbi.nlm.nih.gov/entrez/query.fcgi?db=gene&cmd=Retrieve&dopt=full_report&list_uids=660267">660267</a>, <a href="https://www.ncbi.nlm.nih.gov/entrez/query.fcgi?db=gene&cmd=Retrieve&dopt=full_report&list_uids=660017">660017</a>	GeneID:660267, GeneID:660017			Gene, Gene	LOC660267, LOC660017	protein_coding, protein_coding
LGX	1306101	Deletion	A	-	No	1	Homozygous	26	26	100	1	10	20	10	20	0.333333	37.0769	30	30	17	18		1	1	no	-/-	No	1	102.307	XM_008202022.2:c.58+92del; XM_015979939.1:c.-8+2446del			XM_008202022.2:c.58+92del	No	-	LOC660267, LOC660017	Gene, Gene	Gnomon, Gnomon	gene102, gene103		<a href="https://www.ncbi.nlm.nih.gov/entrez/query.fcgi?db=gene&cmd=Retrieve&dopt=full_report&list_uids=660267">660267</a>, <a href="https://www.ncbi.nlm.nih.gov/entrez/query.fcgi?db=gene&cmd=Retrieve&dopt=full_report&list_uids=660017">660017</a>	GeneID:660267, GeneID:660017			Gene, Gene	LOC660267, LOC660017	protein_coding, protein_coding
LGX	1306427	SNV	G	C	No	1	Homozygous	25	25	100	1	18	9	18	9	0.333333	39.52	27	27	17	18		1	1	no	C/C	No	1	94.3659	XM_008202022.2:c.58+417G>C; XM_015979939.1:c.-8+2120C>G			XM_008202022.2:c.58+417G>C	No	-	LOC660267, LOC660017	Gene, Gene	Gnomon, Gnomon	gene102, gene103		<a href="https://www.ncbi.nlm.nih.gov/entrez/query.fcgi?db=gene&cmd=Retrieve&dopt=full_report&list_uids=660267">660267</a>, <a href="https://www.ncbi.nlm.nih.gov/entrez/query.fcgi?db=gene&cmd=Retrieve&dopt=full_report&list_uids=660017">660017</a>	GeneID:660267, GeneID:660017			Gene, Gene	LOC660267, LOC660017	protein_coding, protein_coding
LGX	1306462	SNV	C	T	No	1	Homozygous	23	23	100	1	19	7	19	7	0.269231	38.1739	26	26	17	17		1	1	no	T/T	No	1	89.8904	XM_008202022.2:c.58+452C>T; XM_015979939.1:c.-8+2085G>A			XM_008202022.2:c.58+452C>T	No	-	LOC660267, LOC660017	Gene, Gene	Gnomon, Gnomon	gene102, gene103		<a href="https://www.ncbi.nlm.nih.gov/entrez/query.fcgi?db=gene&cmd=Retrieve&dopt=full_report&list_uids=660267">660267</a>, <a href="https://www.ncbi.nlm.nih.gov/entrez/query.fcgi?db=gene&cmd=Retrieve&dopt=full_report&list_uids=660017">660017</a>	GeneID:660267, GeneID:660017			Gene, Gene	LOC660267, LOC660017	protein_coding, protein_coding
LGX	1309088	Deletion	T	-	No	1	Homozygous	25	25	100	1	14	14	14	14	0.5	35.72	28	28	17	21		1	1	no	-/-	No	1	99.301	XM_008202022.2:c.59-1667del; XM_015979931.1:c.-4013del; XM_015979939.1:c.-549del			XM_008202022.2:c.59-1667del	No	-	LOC660017	Gene	Gnomon	gene103		660017	GeneID:660017			Gene	LOC660017	protein_coding
LGX	1309240	SNV	G	T	No	1	Homozygous	20	20	100	1	5	15	5	15	0.25	36.25	20	20	9	12		1	1	no	T/T	No	1	80.884	XM_008202022.2:c.59-1522G>T; XM_015979931.1:c.-3868G>T; XM_015979939.1:c.-701C>A			XM_008202022.2:c.59-1522G>T	No	-	LOC660017	Gene	Gnomon	gene103		660017	GeneID:660017			Gene	LOC660017	protein_coding
LGX	1309711	SNV	T	C	No	1	Homozygous	36	36	100	1	23	19	23	19	0.452381	37.1667	42	42	24	28		1	1	no	C/C	No	1	127.467	XM_008202020.2:c.-4965T>C; XM_008202022.2:c.59-1051T>C; XM_015979931.1:c.-3397T>C; XM_015979939.1:c.-1172A>G			XM_008202022.2:c.59-1051T>C	No	-	LOC660017	Gene	Gnomon	gene103		660017	GeneID:660017			Gene	LOC660017	protein_coding
LGX	1311862	SNV	G	C	No	1	Homozygous	28	28	100	1	18	13	18	13	0.419355	36.6786	31	31	17	19		1	1	no	C/C	No	1	103.398	XM_008202020.2:c.-2814G>C; XM_008202022.2:c.1029G>C; XM_015979931.1:c.-1246G>C; XM_015979939.1:c.-3323C>G			XM_008202022.2:c.1029G>C	No	No	LOC660017	Gene	Gnomon	gene103		<a href="https://www.ncbi.nlm.nih.gov/entrez/query.fcgi?db=gene&cmd=Retrieve&dopt=full_report&list_uids=660017">660017</a>, <a href="https://www.ncbi.nlm.nih.gov/entrez/query.fcgi?db=gene&cmd=Retrieve&dopt=full_report&list_uids=660017">660017</a>	GeneID:660017			Gene	LOC660017	protein_coding
LGX	1312994	SNV	G	A	No	1	Homozygous	24	24	100	1	14	13	14	13	0.481481	38.2083	27	27	17	15		1	1	no	A/A	No	1	92.8988	XM_008202020.2:c.-1682G>A; XM_008202021.2:c.-4457G>A; XM_008202022.2:c.*898G>A; XM_015979921.1:c.*2018C>T; XM_015979931.1:c.-114G>A; XM_015979939.1:c.-4455C>T			XM_015979931.1:c.-114G>A	No	-	LOC107397917	Gene	Gnomon	gene104		<a href="https://www.ncbi.nlm.nih.gov/entrez/query.fcgi?db=gene&cmd=Retrieve&dopt=full_report&list_uids=107397917">107397917</a>, <a href="https://www.ncbi.nlm.nih.gov/entrez/query.fcgi?db=gene&cmd=Retrieve&dopt=full_report&list_uids=107397917">107397917</a>	GeneID:107397917			Gene	LOC107397917	protein_coding
LGX	1314509	SNV	G	C	No	1	Homozygous	24	24	100	1	14	11	14	11	0.44	37.9167	25	25	17	18		1	1	no	C/C	No	1	91.3636	XM_008202020.2:c.-167G>C; XM_008202021.2:c.-2942G>C; XM_008202022.2:c.*2413G>C; XM_015979921.1:c.*503C>G; XM_015979931.1:c.*188G>C				No	-
LGX	1314534	SNV	G	A	No	1	Homozygous	23	23	100	1	10	16	10	16	0.384615	36.2609	26	26	17	19		1	1	no	A/A	No	1	89.9066	XM_008202020.2:c.-142G>A; XM_008202021.2:c.-2917G>A; XM_008202022.2:c.*2438G>A; XM_015979921.1:c.*478C>T; XM_015979931.1:c.*213G>A				No	-
LGX	1314993	SNV	A	G	No	1	Homozygous	25	25	100	1	7	19	7	19	0.269231	38.64	26	26	18	19		1	1	no	G/G	No	1	94.3689	XM_008202020.2:c.151+167A>G; XM_008202021.2:c.-2458A>G; XM_015979921.1:c.*19T>C; XM_015979931.1:c.*672A>G			XM_008202020.2:c.151+167A>G	No	-	LOC659752, LOC103314874	Gene, Gene	Gnomon, Gnomon	gene105, gene106		<a href="https://www.ncbi.nlm.nih.gov/entrez/query.fcgi?db=gene&cmd=Retrieve&dopt=full_report&list_uids=659752">659752</a>, <a href="https://www.ncbi.nlm.nih.gov/entrez/query.fcgi?db=gene&cmd=Retrieve&dopt=full_report&list_uids=103314874">103314874</a>, <a href="https://www.ncbi.nlm.nih.gov/entrez/query.fcgi?db=gene&cmd=Retrieve&dopt=full_report&list_uids=103314874">103314874</a>	GeneID:659752, GeneID:103314874			Gene, Gene	LOC659752, LOC103314874	protein_coding, protein_coding
LGX	1315017	SNV	C	T	No	1	Homozygous	21	21	100	1	11	11	11	11	0.5	38.2381	22	22	16	19		1	1	no	T/T	No	1	83.8771	XM_008202020.2:c.151+191C>T; XM_008202021.2:c.-2434C>T; XM_015979921.1:c.2074G>A; XM_015979931.1:c.*696C>T	XP_015835407.1:p.Ala692Thr		XM_008202020.2:c.151+191C>T	No	Yes	LOC659752, LOC103314874	Gene, Gene	Gnomon, Gnomon	gene105, gene106		<a href="https://www.ncbi.nlm.nih.gov/entrez/query.fcgi?db=gene&cmd=Retrieve&dopt=full_report&list_uids=659752">659752</a>, <a href="https://www.ncbi.nlm.nih.gov/entrez/query.fcgi?db=gene&cmd=Retrieve&dopt=full_report&list_uids=103314874">103314874</a>, <a href="https://www.ncbi.nlm.nih.gov/entrez/query.fcgi?db=gene&cmd=Retrieve&dopt=full_report&list_uids=103314874">103314874</a>	GeneID:659752, GeneID:103314874			Gene, Gene	LOC659752, LOC103314874	protein_coding, protein_coding
LGX	1315705	SNV	A	T	No	1	Homozygous	22	22	100	1	11	11	11	11	0.5	38.9091	22	22	15	16		1	1	no	T/T	No	1	86.8888	XM_008202020.2:c.151+879A>T; XM_008202021.2:c.-1746A>T; XM_015979921.1:c.1466+16T>A; XM_015979931.1:c.*1384A>T			XM_008202020.2:c.151+879A>T	No	-	LOC659752, LOC103314874	Gene, Gene	Gnomon, Gnomon	gene105, gene106		<a href="https://www.ncbi.nlm.nih.gov/entrez/query.fcgi?db=gene&cmd=Retrieve&dopt=full_report&list_uids=659752">659752</a>, <a href="https://www.ncbi.nlm.nih.gov/entrez/query.fcgi?db=gene&cmd=Retrieve&dopt=full_report&list_uids=103314874">103314874</a>	GeneID:659752, GeneID:103314874			Gene, Gene	LOC659752, LOC103314874	protein_coding, protein_coding
LGX	1315707	SNV	T	G	No	1	Homozygous	21	21	100	1	11	10	11	10	0.47619	37.7619	21	21	14	15		1	1	no	G/G	No	1	82.3282	XM_008202020.2:c.151+881T>G; XM_008202021.2:c.-1744T>G; XM_015979921.1:c.1466+14A>C; XM_015979931.1:c.*1386T>G			XM_008202020.2:c.151+881T>G	No	-	LOC659752, LOC103314874	Gene, Gene	Gnomon, Gnomon	gene105, gene106		<a href="https://www.ncbi.nlm.nih.gov/entrez/query.fcgi?db=gene&cmd=Retrieve&dopt=full_report&list_uids=659752">659752</a>, <a href="https://www.ncbi.nlm.nih.gov/entrez/query.fcgi?db=gene&cmd=Retrieve&dopt=full_report&list_uids=103314874">103314874</a>	GeneID:659752, GeneID:103314874			Gene, Gene	LOC659752, LOC103314874	protein_coding, protein_coding
LGX	1315777	SNV	T	C	No	1	Homozygous	33	33	100	1	16	23	16	23	0.410256	37.7576	39	39	19	19		1	1	no	C/C	No	1	118.444	XM_008202020.2:c.151+951T>C; XM_008202021.2:c.-1674T>C; XM_015979921.1:c.1410A>G; XM_015979931.1:c.*1456T>C			XM_008202020.2:c.151+951T>C	No	No	LOC659752, LOC103314874	Gene, Gene	Gnomon, Gnomon	gene105, gene106		<a href="https://www.ncbi.nlm.nih.gov/entrez/query.fcgi?db=gene&cmd=Retrieve&dopt=full_report&list_uids=659752">659752</a>, <a href="https://www.ncbi.nlm.nih.gov/entrez/query.fcgi?db=gene&cmd=Retrieve&dopt=full_report&list_uids=103314874">103314874</a>, <a href="https://www.ncbi.nlm.nih.gov/entrez/query.fcgi?db=gene&cmd=Retrieve&dopt=full_report&list_uids=103314874">103314874</a>	GeneID:659752, GeneID:103314874			Gene, Gene	LOC659752, LOC103314874	protein_coding, protein_coding
LGX	1315822	SNV	A	G	No	1	Homozygous	29	29	100	1	13	19	13	19	0.40625	37.3793	32	32	17	17		1	1	no	G/G	No	1	106.403	XM_008202020.2:c.151+996A>G; XM_008202021.2:c.-1629A>G; XM_015979921.1:c.1365T>C; XM_015979931.1:c.*1501A>G			XM_008202020.2:c.151+996A>G	No	No	LOC659752, LOC103314874	Gene, Gene	Gnomon, Gnomon	gene105, gene106		<a href="https://www.ncbi.nlm.nih.gov/entrez/query.fcgi?db=gene&cmd=Retrieve&dopt=full_report&list_uids=659752">659752</a>, <a href="https://www.ncbi.nlm.nih.gov/entrez/query.fcgi?db=gene&cmd=Retrieve&dopt=full_report&list_uids=103314874">103314874</a>, <a href="https://www.ncbi.nlm.nih.gov/entrez/query.fcgi?db=gene&cmd=Retrieve&dopt=full_report&list_uids=103314874">103314874</a>	GeneID:659752, GeneID:103314874			Gene, Gene	LOC659752, LOC103314874	protein_coding, protein_coding
LGX	1317255	SNV	T	C	No	1	Homozygous	26	26	100	1	19	12	19	12	0.387097	38.5	31	31	18	20		1	1	no	C/C	No	1	97.3795	XM_008202020.2:c.152-1008T>C; XM_008202021.2:c.-501+305T>C; XM_015979921.1:c.516A>G			XM_008202020.2:c.152-1008T>C	No	No	LOC659752, LOC103314874	Gene, Gene	Gnomon, Gnomon	gene105, gene106		<a href="https://www.ncbi.nlm.nih.gov/entrez/query.fcgi?db=gene&cmd=Retrieve&dopt=full_report&list_uids=659752">659752</a>, <a href="https://www.ncbi.nlm.nih.gov/entrez/query.fcgi?db=gene&cmd=Retrieve&dopt=full_report&list_uids=103314874">103314874</a>, <a href="https://www.ncbi.nlm.nih.gov/entrez/query.fcgi?db=gene&cmd=Retrieve&dopt=full_report&list_uids=103314874">103314874</a>	GeneID:659752, GeneID:103314874			Gene, Gene	LOC659752, LOC103314874	protein_coding, protein_coding
LGX	1317258	SNV	C	T	No	1	Homozygous	27	27	100	1	20	13	20	13	0.393939	39.4074	33	33	17	21		1	1	no	T/T	No	1	101.92	XM_008202020.2:c.152-1005C>T; XM_008202021.2:c.-501+308C>T; XM_015979921.1:c.513G>A			XM_008202020.2:c.152-1005C>T	No	No	LOC659752, LOC103314874	Gene, Gene	Gnomon, Gnomon	gene105, gene106		<a href="https://www.ncbi.nlm.nih.gov/entrez/query.fcgi?db=gene&cmd=Retrieve&dopt=full_report&list_uids=659752">659752</a>, <a href="https://www.ncbi.nlm.nih.gov/entrez/query.fcgi?db=gene&cmd=Retrieve&dopt=full_report&list_uids=103314874">103314874</a>, <a href="https://www.ncbi.nlm.nih.gov/entrez/query.fcgi?db=gene&cmd=Retrieve&dopt=full_report&list_uids=103314874">103314874</a>	GeneID:659752, GeneID:103314874			Gene, Gene	LOC659752, LOC103314874	protein_coding, protein_coding
LGX	1317294	SNV	A	G	No	1	Homozygous	21	21	100	1	13	11	13	11	0.458333	35.2857	24	24	15	17		1	1	no	G/G	No	1	82.3302	XM_008202020.2:c.152-969A>G; XM_008202021.2:c.-501+344A>G; XM_015979921.1:c.477T>C			XM_008202020.2:c.152-969A>G	No	No	LOC659752, LOC103314874	Gene, Gene	Gnomon, Gnomon	gene105, gene106		<a href="https://www.ncbi.nlm.nih.gov/entrez/query.fcgi?db=gene&cmd=Retrieve&dopt=full_report&list_uids=659752">659752</a>, <a href="https://www.ncbi.nlm.nih.gov/entrez/query.fcgi?db=gene&cmd=Retrieve&dopt=full_report&list_uids=103314874">103314874</a>, <a href="https://www.ncbi.nlm.nih.gov/entrez/query.fcgi?db=gene&cmd=Retrieve&dopt=full_report&list_uids=103314874">103314874</a>	GeneID:659752, GeneID:103314874			Gene, Gene	LOC659752, LOC103314874	protein_coding, protein_coding
LGX	1317459	SNV	T	C	No	1	Homozygous	26	26	100	1	19	7	19	7	0.269231	38.1154	26	26	21	20		1	1	no	C/C	No	1	97.3792	XM_008202020.2:c.152-804T>C; XM_008202021.2:c.-501+509T>C; XM_015979921.1:c.312A>G			XM_008202020.2:c.152-804T>C	No	No	LOC659752, LOC103314874	Gene, Gene	Gnomon, Gnomon	gene105, gene106		<a href="https://www.ncbi.nlm.nih.gov/entrez/query.fcgi?db=gene&cmd=Retrieve&dopt=full_report&list_uids=659752">659752</a>, <a href="https://www.ncbi.nlm.nih.gov/entrez/query.fcgi?db=gene&cmd=Retrieve&dopt=full_report&list_uids=103314874">103314874</a>, <a href="https://www.ncbi.nlm.nih.gov/entrez/query.fcgi?db=gene&cmd=Retrieve&dopt=full_report&list_uids=103314874">103314874</a>	GeneID:659752, GeneID:103314874			Gene, Gene	LOC659752, LOC103314874	protein_coding, protein_coding
LGX	1317521	SNV	C	T	No	1	Homozygous	27	27	100	1	16	14	16	14	0.466667	36.8889	30	30	19	20		1	1	no	T/T	No	1	101.933	XM_008202020.2:c.152-742C>T; XM_008202021.2:c.-501+571C>T; XM_015979921.1:c.274+14G>A			XM_008202020.2:c.152-742C>T	No	-	LOC659752, LOC103314874	Gene, Gene	Gnomon, Gnomon	gene105, gene106		<a href="https://www.ncbi.nlm.nih.gov/entrez/query.fcgi?db=gene&cmd=Retrieve&dopt=full_report&list_uids=659752">659752</a>, <a href="https://www.ncbi.nlm.nih.gov/entrez/query.fcgi?db=gene&cmd=Retrieve&dopt=full_report&list_uids=103314874">103314874</a>	GeneID:659752, GeneID:103314874			Gene, Gene	LOC659752, LOC103314874	protein_coding, protein_coding
LGX	1317529	SNV	C	T	No	1	Homozygous	23	23	100	1	14	11	14	11	0.44	36.6522	25	25	17	16		1	1	no	T/T	No	1	86.8908	XM_008202020.2:c.152-734C>T; XM_008202021.2:c.-501+579C>T; XM_015979921.1:c.274+6G>A			XM_008202020.2:c.152-734C>T	No	-	LOC659752, LOC103314874	Gene, Gene	Gnomon, Gnomon	gene105, gene106		<a href="https://www.ncbi.nlm.nih.gov/entrez/query.fcgi?db=gene&cmd=Retrieve&dopt=full_report&list_uids=659752">659752</a>, <a href="https://www.ncbi.nlm.nih.gov/entrez/query.fcgi?db=gene&cmd=Retrieve&dopt=full_report&list_uids=103314874">103314874</a>	GeneID:659752, GeneID:103314874			Gene, Gene	LOC659752, LOC103314874	protein_coding, protein_coding
LGX	1317658	SNV	T	G	No	1	Homozygous	28	28	100	1	11	22	11	22	0.333333	36.5714	33	33	20	19		1	1	no	G/G	No	1	103.4	XM_008202020.2:c.152-605T>G; XM_008202021.2:c.-500-605T>G; XM_015979921.1:c.151A>C	XP_015835407.1:p.Ile51Leu		XM_008202020.2:c.152-605T>G	No	Yes	LOC659752, LOC103314874	Gene, Gene	Gnomon, Gnomon	gene105, gene106		<a href="https://www.ncbi.nlm.nih.gov/entrez/query.fcgi?db=gene&cmd=Retrieve&dopt=full_report&list_uids=659752">659752</a>, <a href="https://www.ncbi.nlm.nih.gov/entrez/query.fcgi?db=gene&cmd=Retrieve&dopt=full_report&list_uids=103314874">103314874</a>, <a href="https://www.ncbi.nlm.nih.gov/entrez/query.fcgi?db=gene&cmd=Retrieve&dopt=full_report&list_uids=103314874">103314874</a>	GeneID:659752, GeneID:103314874			Gene, Gene	LOC659752, LOC103314874	protein_coding, protein_coding
LGX	1318677	SNV	T	C	No	1	Homozygous	34	34	100	1	26	17	26	17	0.395349	36.6176	43	43	16	21		1	1	no	C/C	No	1	121.454	XM_008202018.2:c.-4964T>C; XM_008202020.2:c.566T>C; XM_008202021.2:c.-86T>C; XM_015979921.1:c.-869A>G	XP_008200242.1:p.Leu189Pro	XP_008200242.1:p.Leu189Pro	XM_008202020.2:c.566T>C	No	Yes	LOC659752	Gene	Gnomon	gene105		<a href="https://www.ncbi.nlm.nih.gov/entrez/query.fcgi?db=gene&cmd=Retrieve&dopt=full_report&list_uids=659752">659752</a>, <a href="https://www.ncbi.nlm.nih.gov/entrez/query.fcgi?db=gene&cmd=Retrieve&dopt=full_report&list_uids=659752">659752</a>, <a href="https://www.ncbi.nlm.nih.gov/entrez/query.fcgi?db=gene&cmd=Retrieve&dopt=full_report&list_uids=659752">659752</a>	GeneID:659752			Gene	LOC659752	protein_coding
LGX	1319345	SNV	G	T	No	1	Homozygous	34	34	100	1	19	18	19	18	0.486486	37.7941	37	37	24	27		1	1	no	T/T	No	1	122.985	XM_008202018.2:c.-4296G>T; XM_008202020.2:c.1137G>T; XM_008202021.2:c.486G>T; XM_015979921.1:c.-1537C>A			XM_008202020.2:c.1137G>T	No	No	LOC659752	Gene	Gnomon	gene105		<a href="https://www.ncbi.nlm.nih.gov/entrez/query.fcgi?db=gene&cmd=Retrieve&dopt=full_report&list_uids=659752">659752</a>, <a href="https://www.ncbi.nlm.nih.gov/entrez/query.fcgi?db=gene&cmd=Retrieve&dopt=full_report&list_uids=659752">659752</a>, <a href="https://www.ncbi.nlm.nih.gov/entrez/query.fcgi?db=gene&cmd=Retrieve&dopt=full_report&list_uids=659752">659752</a>	GeneID:659752			Gene	LOC659752	protein_coding
LGX	1319547	SNV	C	T	No	1	Homozygous	24	24	100	1	11	14	11	14	0.44	37.0833	25	25	15	17		1	1	no	T/T	No	1	92.9089	XM_008202018.2:c.-4094C>T; XM_008202020.2:c.1293C>T; XM_008202021.2:c.642C>T; XM_015979921.1:c.-1739G>A			XM_008202020.2:c.1293C>T	No	No	LOC659752	Gene	Gnomon	gene105		<a href="https://www.ncbi.nlm.nih.gov/entrez/query.fcgi?db=gene&cmd=Retrieve&dopt=full_report&list_uids=659752">659752</a>, <a href="https://www.ncbi.nlm.nih.gov/entrez/query.fcgi?db=gene&cmd=Retrieve&dopt=full_report&list_uids=659752">659752</a>, <a href="https://www.ncbi.nlm.nih.gov/entrez/query.fcgi?db=gene&cmd=Retrieve&dopt=full_report&list_uids=659752">659752</a>	GeneID:659752			Gene	LOC659752	protein_coding
LGX	1324157	SNV	T	C	No	1	Homozygous	24	24	100	1	16	10	16	10	0.384615	38.4583	26	26	11	18		1	1	no	C/C	No	1	91.3599	XM_008202018.2:c.307-22T>C			XM_008202018.2:c.307-22T>C	No	-	LOC103314873	Gene	Gnomon	gene107		103314873	GeneID:103314873			Gene	LOC103314873	protein_coding
LGX	1332786	Deletion	A	-	No	1	Homozygous	22	22	100	1	7	17	7	17	0.291667	39.3182	24	24	15	15		1	1	no	-/-	No	1	95.7897	XM_008202009.2:c.-1303del; XM_008202011.2:c.-2097del; XM_015978172.1:c.-2092del; XM_015978174.1:c.-2222del; XM_965968.3:c.-2660del				No	-
LGX	1332927	SNV	T	C	No	1	Homozygous	31	32	96.875	1	22	16	23	16	0.421053	38.2581	38	39	23	25		0.999969	1	no	C/C	No	1	87.376	XM_008202009.2:c.-1166T>C; XM_008202011.2:c.-1960T>C; XM_015978172.1:c.-1955T>C; XM_015978174.1:c.-2085T>C; XM_965968.3:c.-2523T>C				No	-
LGX	1334713	SNV	T	G	No	1	Homozygous	34	34	100	1	18	19	18	19	0.486486	37.6471	37	37	19	25		1	1	no	G/G	No	1	121.437	XM_008202009.2:c.40+581T>G; XM_008202011.2:c.-174T>G; XM_015978172.1:c.-169T>G; XM_015978174.1:c.-299T>G; XM_965968.3:c.-737T>G			XM_008202011.2:c.-174T>G	No	-	LOC659683	Gene	Gnomon	gene109		<a href="https://www.ncbi.nlm.nih.gov/entrez/query.fcgi?db=gene&cmd=Retrieve&dopt=full_report&list_uids=659683">659683</a>, <a href="https://www.ncbi.nlm.nih.gov/entrez/query.fcgi?db=gene&cmd=Retrieve&dopt=full_report&list_uids=659683">659683</a>, <a href="https://www.ncbi.nlm.nih.gov/entrez/query.fcgi?db=gene&cmd=Retrieve&dopt=full_report&list_uids=659683">659683</a>	GeneID:659683			Gene	LOC659683	protein_coding
[truncated: 111,915 more rows]
[truncated: 32 more columns]

## Sheet: Table S2
Table S2 List of small variant features that were detected in short strain
[truncated: 16,698 more rows]
[truncated: 29 more columns]

## Sheet: Table S3
Table S3 List of enriched terms for genes that were detected as small variation in each cultivar.
Long-unique for exon-nonsynonymous
Category	ID	Term	Count	%	PValue	Genes	List Total	Pop Hits	Pop Total	Fold Enrichment	Bonferroni	Benjamini	FDR
[truncated: 162 more rows]

## Sheet: Table S4
Table S4 List of variant features and located coding genes that were detected by MutMap approach
[truncated: 4,497 more rows]

## Sheet: Table S5
Table S5 List of enriched terms for genes that were detected by MutMap approach.
[truncated: 20 more rows]

## Sheet: Table S6
Table S6 List of large-scale InDel variant features that were detected in long strain
[truncated: 740 more rows]

[truncated: 6 more sheets: Table S7, Table S8, Table S9, Table S10, Table S11, Table S12]
